# Supplementary material for: Tuna Longline Fishing around West and Central Pacific Seamounts
Source: PLoS One. 2010 Dec 29;5(12):e14453. doi: 10.1371/journal.pone.0014453 (PMC3012065; doi:10.1371/journal.pone.0014453)
Supplement: Dataset S1 — Dataset containing the seamounts mapped in the Pacific Ocean from 50°N to 50°S [18]–[20]. Longitude, latitude, depth and elevation may not be accurate since in most cases it was measured from global datasets with low resolution. (1.12 MB XLSX) [file pone.0014453.s011.xlsx]

## Sheet: All for box 50N50S excl Indian
Source	idSM	LongSM	LatSM	Depth	elevation	Name	FeatID	FeatType	FeatCode	FeatUnikPosit	Grouping Code	ValidDepthID	PrimeRef	ValidDepth	ValidSourceID	ValidSource	ValidPosition	ValidElevation	ValidationMultip	V	NumSeamont	LonKiT	LatKit	DepthKit	sm_label
SPC_Dataset	574	150.917	31.841	2761	4000		13	Unknown	OUT_Unk_934	TRUE	OUT_Iso_795	0	0	Kitchingman			Seamounts P.Wessel	F	F01L	F	1519	150.967	31.85	2761	( 2761)
SPC_Dataset	576	174.3	31.8	2172	3900	Abbott	6	Seamount	OUT_Smt_91	TRUE	OUT_Iso_525	0	0	Kitchingman			seamount catalog	F	5014KFL	5	1521	174.35	31.8333	2172	Abbott ( 2172)
SPC_Dataset	579	138.7	31.8	1034			13	Unknown	JP_Unk_46	TRUE	JP_Iso_49	0	0	Kitchingman			Kitchingman		01L	0	1524	138.7	31.8	1034	( 1034)
SPC_Dataset	588	149.033	31.6833	1552	3500	Stout	6	Seamount	OUT_Smt_204	TRUE	OUT_Iso_794	0	0	Kitchingman			NGA data	F	401F	4	1534	149.033	31.6833	1552	Stout ( 1552)
SPC_Dataset	589	152.733	31.6833	4533			13	Unknown	OUT_Unk_935	TRUE	OUT_Iso_797	0	0	Kitchingman			Kitchingman		01L	0	1535	152.733	31.6833	4533	( 4533)
SPC_Dataset	590	137.65	31.6667	2708			13	Unknown	JP_Unk_47	TRUE	JP_Iso_50	0	0	Kitchingman			Kitchingman		01L	0	1536	137.65	31.6667	2708	( 2708)
SPC_Dataset	592	137.267	31.617	2686		Komahasi-Daisan	6	Seamount	JP_Smt_66	TRUE	JP_Iso_47	0	0	Kitchingman			GEBCO Pacific		K014L	K	1539	137.3	31.65	2686	Komahasi-Daisan ( 2686)
SPC_Dataset	593	151.17	31.5508	1395	3865	Isakov	7	Guyot	OUT_Guy_49	TRUE	OUT_Iso_796	5	0	seamount catalog			seamount catalog	5	5014KFL	5	1542	151.2	31.6	1553	Isakov ( 1395)
SPC_Dataset	596	135.817	31.533	2770		Koshu	6	Seamount	JP_Smt_65	TRUE	JP_Cha_4	0	0	Kitchingman			GEBCO Pacific		K014	K	1546	135.883	31.5833	2770	Koshu ( 2770)
SPC_Dataset	597	139.167	31.5833	720			13	Unknown	JP_Unk_48	TRUE	JP_Cha_8	0	0	Kitchingman			Kitchingman		01L	0	1547	139.167	31.5833	720	( 720)
SPC_Dataset	599	138.4	31.55	2566			13	Unknown	JP_Unk_49	TRUE	JP_Iso_51	0	0	Kitchingman			Kitchingman		01	0	1550	138.4	31.55	2566	( 2566)
SPC_Dataset	600	180.6	31.5166	4060			13	Unknown	HW_Unk_94	TRUE	HW_Iso_110	0	0	Kitchingman			Kitchingman		01	0	1551	180.6	31.5166	4060	( 4060)
SPC_Dataset	603	135.067	31.5	2474			13	Unknown	JP_Unk_45	TRUE	JP_Cha_4	0	0	Kitchingman			Kitchingman		01KL	0	1558	135.067	31.5	2474	( 2474)
SPC_Dataset	605	136.267	31.45	2597			13	Unknown	JP_Unk_50	TRUE	JP_Iso_52	0	0	Kitchingman			Kitchingman		01L	0	1561	136.267	31.45	2597	( 2597)
SPC_Dataset	607	138.983	31.4333	815			13	Unknown	JP_Unk_51	TRUE	JP_Cha_8	0	0	Kitchingman			Kitchingman		01	0	1563	138.983	31.4333	815	( 815)
SPC_Dataset	609	138.867	31.4167	795			13	Unknown	JP_Unk_52	TRUE	JP_Cha_8	0	0	Kitchingman			Kitchingman		01L	0	1565	138.867	31.4167	795	( 795)
SPC_Dataset	610	152.577	31.347	4069	2300		13	Unknown	OUT_Unk_936	TRUE	OUT_Iso_798	0	0	Kitchingman			Hillier	F	L01F	L	1567	152.633	31.3833	4069	( 4069)
SPC_Dataset	611	176.267	31.3833	4345			13	Unknown	OUT_Unk_622	TRUE	OUT_Clu_43	0	0	Kitchingman			Kitchingman		01	0	1568	176.267	31.3833	4345	( 4345)
SPC_Dataset	612	138.7	31.3833	1723			13	Unknown	JP_Unk_53	TRUE	JP_Cha_8	0	0	Kitchingman			Kitchingman		01L	0	1569	138.7	31.3833	1723	( 1723)
SPC_Dataset	615	138.467	31.3166	1431			13	Unknown	JP_Unk_54	TRUE	JP_Cha_8	0	0	Kitchingman			Kitchingman		01L	0	1574	138.467	31.3166	1431	( 1431)
SPC_Dataset	617	159.037	31.248	3348	2000		13	Unknown	OUT_Unk_747	TRUE	OUT_Iso_666	0	0	Kitchingman			Hillier	F	L01F	L	1577	159.1	31.2833	3348	( 3348)
SPC_Dataset	621	152.216	31.179	5042			13	Unknown	OUT_Unk_937	TRUE	OUT_Iso_799	0	0	Kitchingman			Hillier		L01	L	1584	152.267	31.2167	5042	( 5042)
SPC_Dataset	622	138.2	31.2167	2683			13	Unknown	JP_Unk_55	TRUE	JP_Cha_8	0	0	Kitchingman			Kitchingman		01L	0	1585	138.2	31.2167	2683	( 2683)
SPC_Dataset	623	180.383	31.2	1498	8000		13	Unknown	HW_Unk_95	TRUE	HW_Iso_111	0	0	Kitchingman			Kitchingman	F	01FL	0	1586	180.383	31.2	1498	( 1498)
SPC_Dataset	627	176.217	31.1833	3401			13	Unknown	OUT_Unk_621	TRUE	OUT_Clu_43	0	0	Kitchingman			Kitchingman		01	0	1590	176.217	31.1833	3401	( 3401)
SPC_Dataset	631	175.9	31.03	617	3200	Colahan	6	Seamount	OUT_Smt_92	TRUE	OUT_Clu_43	0	0	Kitchingman			seamount catalog	F	50146KFL	5	1597	175.95	31.0666	617	Colahan ( 617)
SPC_Dataset	632	139.033	31.0166	408			13	Unknown	JP_Unk_113	TRUE	JP_Cha_7	0	0	Kitchingman			Kitchingman		01L	0	1601	139.033	31.0166	408	( 408)
SPC_Dataset	640	141.85	30.9333	4217			13	Unknown	JP_Unk_56	TRUE	JP_Iso_53	0	0	Kitchingman			Kitchingman		01	0	1613	141.85	30.9333	4217	( 4217)
SPC_Dataset	641	138.767	30.9167	344			13	Unknown	JP_Unk_114	TRUE	JP_Cha_7	0	0	Kitchingman			Kitchingman		01	0	1615	138.767	30.9167	344	( 344)
SPC_Dataset	646	138.617	30.8333	710			13	Unknown	JP_Unk_57	TRUE	JP_Cha_7	0	0	Kitchingman			Kitchingman		01	0	1621	138.617	30.8333	710	( 710)
SPC_Dataset	647	138.433	30.8166	1359			13	Unknown	JP_Unk_58	TRUE	JP_Cha_7	0	0	Kitchingman			Kitchingman		01L	0	1624	138.433	30.8166	1359	( 1359)
SPC_Dataset	648	158.717	30.7794	3810	1900		13	Unknown	OUT_Unk_748	TRUE	OUT_Iso_667	0	0	Kitchingman			Seamounts P.Wessel	F	F01L	F	1625	158.783	30.8	3810	( 3810)
SPC_Dataset	651	167.593	30.74	4465	1924		13	Unknown	OUT_Unk_627	TRUE	OUT_Iso_533	0	0	Kitchingman			Hillier	L	L01	L	1628	167.633	30.75	4465	( 4465)
SPC_Dataset	662	172.383	30.5473	2924	2500	Ann Judge	6	Seamount	OUT_Smt_93	TRUE	OUT_Iso_526	K	0	GEBCO Pacific			Seamounts P.Wessel	F	F01K	F	1641	172.433	30.5833	3200	Ann Judge ( 2924)
SPC_Dataset	663	171.717	30.5666	3765	2300		13	Unknown	OUT_Unk_623	TRUE	OUT_Iso_527	0	0	Kitchingman			Kitchingman	F	01F	0	1643	171.717	30.5666	3765	( 3765)
SPC_Dataset	666	140.317	30.55	316			13	Unknown	JP_Unk_115	TRUE	JP_Clu_14	0	0	Kitchingman			Kitchingman		01L	0	1646	140.317	30.55	316	( 316)
SPC_Dataset	668	140.15	30.5333	757			13	Unknown	JP_Unk_59	TRUE	JP_Clu_14	0	0	Kitchingman			Kitchingman		01	0	1648	140.15	30.5333	757	( 757)
SPC_Dataset	669	180.9	30.5166	4022			13	Unknown	HW_Unk_96	TRUE	HW_Iso_112	0	0	Kitchingman			Kitchingman		01L	0	1649	180.9	30.5166	4022	( 4022)
SPC_Dataset	676	174.15	30.4146	3322	2700		13	Unknown	OUT_Unk_618	TRUE	OUT_Iso_523	0	0	Kitchingman			Seamounts P.Wessel	F	F01L	F	1660	174.183	30.4333	3322	( 3322)
SPC_Dataset	677	136.367	30.4333	2269		Daiti-Kinan	6	Seamount	JP_Smt_67	TRUE	JP_Cha_5	0	0	Kitchingman			Kitchingman		01KL	0	1662	136.367	30.4333	2269	Daiti-Kinan ( 2269)
SPC_Dataset	679	177.6	30.4	1036	6000	Karandash	6	Seamount	OUT_Smt_89	TRUE	OUT_Iso_520	0	0	Kitchingman			seamount online	F	60145KFL	6	1664	177.6	30.4167	1036	Karandash ( 1036)
SPC_Dataset	683	139.283	30.3333	639			13	Unknown	JP_Unk_60	TRUE	JP_Iso_54	0	0	Kitchingman			Kitchingman		01L	0	1672	139.283	30.3333	639	( 639)
SPC_Dataset	685	171.481	30.281	3660	2000	Joe Ferguson	6	Seamount	OUT_Smt_94	TRUE	OUT_Iso_528	K	0	GEBCO Pacific			Hillier	F	L014KF	L	1674	171.533	30.3166	3728	Joe Ferguson ( 3660)
SPC_Dataset	686	178.75	30.3	926	8000	Hancock Northwest	6	Seamount	HW_Smt_70	TRUE	HW_Iso_58	0	0	Kitchingman			Kitchingman	F	05641FL	0	1678	178.75	30.3	926	Hancock Northwest ( 926)
SPC_Dataset	693	142.2	30.25	4462			13	Unknown	JP_Unk_61	TRUE	JP_Iso_55	0	0	Kitchingman			Kitchingman		01	0	1688	142.2	30.25	4462	( 4462)
SPC_Dataset	696	136.717	30.167	1151		Daini-Kinan	6	Seamount	JP_Smt_68	TRUE	JP_Cha_5	0	0	Kitchingman			GEBCO Pacific		K014L	K	1692	136.75	30.2167	1151	Daini-Kinan ( 1151)
SPC_Dataset	697	138.8	30.2167	1538			13	Unknown	JP_Unk_62	TRUE	JP_Clu_11	0	0	Kitchingman			Kitchingman		01L	0	1693	138.8	30.2167	1538	( 1538)
SPC_Dataset	702	173.725	30.257	1728	2500	Jenkins	6	Seamount	OUT_Smt_90	TRUE	OUT_Iso_524	0	0	Kitchingman			Seamounts P.Wessel	F	F014	F	1698	173.833	30.1833	1728	Jenkins ( 1728)
SPC_Dataset	705	167.353	30.138	5122	1388		13	Unknown	OUT_Unk_628	TRUE	OUT_Iso_534	0	0	Kitchingman			Hillier	L	L01	L	1704	167.4	30.15	5122	( 5122)
SPC_Dataset	706	138.4	30.15	2315			13	Unknown	JP_Unk_63	TRUE	JP_Clu_11	0	0	Kitchingman			Kitchingman		01L	0	1706	138.4	30.15	2315	( 2315)
SPC_Dataset	707	171.183	30.1161	4212	2400		13	Unknown	OUT_Unk_624	TRUE	OUT_Iso_529	0	0	Kitchingman			Seamounts P.Wessel	F	F01	F	1707	171.25	30.1333	4212	( 4212)
SPC_Dataset	715	154.85	30.0166	3737	3100		13	Unknown	OUT_Unk_746	TRUE	OUT_Iso_665	0	0	Kitchingman			Seamounts P.Wessel	F	F01L	F	1717	154.9	30.0333	3737	( 3737)
SPC_Dataset	718	138.567	29.967	1401		Kan-En	6	Seamount	JP_Smt_64	TRUE	JP_Clu_11	0	0	Kitchingman			GEBCO Pacific		K014L	K	1722	138.583	29.9833	1401	Kan-En ( 1401)
SPC_Dataset	724	138.967	29.9167	1243			13	Unknown	JP_Unk_64	TRUE	JP_Clu_11	0	0	Kitchingman			Kitchingman		01L	0	1733	138.967	29.9167	1243	( 1243)
SPC_Dataset	729	179.07	29.79	265	3700	Hancock / Townsend Cromwell	6	Seamount	HW_Smt_69	TRUE	HW_Clu_18	X	0	Other			NGA data	F	40561XKL	4	1742	179.133	29.8166	561	Hancock / Townsend Cromwell ( 265)
SPC_Dataset	730	140.183	29.767	458	1500	Sofu	6	Seamount	JP_Smt_55	TRUE	JP_Cha_3	K	0	GEBCO Pacific			GEBCO Pacific	K	K01L	K	1743	140.233	29.8166	1037	Sofu ( 458)
SPC_Dataset	731	140.4	29.8166	302			13	Unknown	JP_Unk_65	TRUE	JP_Cha_2	0	0	Kitchingman			Kitchingman		01L	0	1744	140.4	29.8166	302	( 302)
SPC_Dataset	732	181.017	29.7318	2934	3400		13	Unknown	HW_Unk_97	TRUE	HW_Iso_113	0	0	Kitchingman			Seamounts P.Wessel	F	F01L	F	1745	181.067	29.7833	2934	( 2934)
SPC_Dataset	733	138.767	29.733	1320		Meiwa	6	Seamount	JP_Smt_63	TRUE	JP_Clu_11	0	0	Kitchingman			GEBCO Pacific		K014L	K	1747	138.867	29.7666	1320	Meiwa ( 1320)
SPC_Dataset	740	171.017	29.6654	4187	2000		13	Unknown	OUT_Unk_625	TRUE	OUT_Iso_530	0	0	Kitchingman			Seamounts P.Wessel	F	F01	F	1754	171.05	29.7	4187	( 4187)
SPC_Dataset	741	179.367	29.7	1379	3700	Equator	6	Seamount	HW_Smt_68	TRUE	HW_Clu_18	0	0	Kitchingman			Kitchingman	F	0561FL	0	1755	179.367	29.7	1379	Equator ( 1379)
SPC_Dataset	749	174.817	29.6322	3273	2400		13	Unknown	OUT_Unk_616	TRUE	OUT_Iso_521	0	0	Kitchingman			Seamounts P.Wessel	F	F01L	F	1765	174.883	29.6333	3273	( 3273)
SPC_Dataset	750	179.15	29.6333	2759			13	Unknown	HW_Unk_10	TRUE	HW_Clu_18	0	0	Kitchingman			Kitchingman		01	0	1766	179.15	29.6333	2759	( 2759)
SPC_Dataset	755	173.417	29.5659	2363	2100		13	Unknown	OUT_Unk_619	TRUE	OUT_Clu_42	0	0	Kitchingman			Seamounts P.Wessel	F	F01	F	1771	173.5	29.5833	2363	( 2363)
SPC_Dataset	756	173.183	29.5493	1890	2000		13	Unknown	OUT_Unk_620	TRUE	OUT_Clu_42	0	0	Kitchingman			Seamounts P.Wessel	F	F01L	F	1774	173.25	29.5666	1890	( 1890)
SPC_Dataset	762	153.491	29.49	1310	3950	Makarov	7	Guyot	OUT_Guy_40	TRUE	OUT_Iso_659	5	0	seamount catalog			seamount catalog	5	50146KL	5	1781	153.55	29.5	1335	Makarov ( 1310)
SPC_Dataset	763	140.333	29.483	832	1500	Nichiyo	6	Seamount	JP_Smt_54	TRUE	JP_Cha_3	K	0	GEBCO Pacific			GEBCO Pacific	K	K01L	K	1783	140.383	29.5	1247	Nichiyo ( 832)
SPC_Dataset	767	174.717	29.3668	1449	3100		13	Unknown	OUT_Unk_617	TRUE	OUT_Iso_522	0	0	Kitchingman			Seamounts P.Wessel	F	F01	F	1788	174.783	29.4	1449	( 1449)
SPC_Dataset	769	140.45	29.3	1502		Getsuyo	6	Seamount	JP_Smt_53	TRUE	JP_Cha_3	0	0	Kitchingman			GEBCO Pacific		K01	K	1792	140.5	29.35	1502	Getsuyo ( 1502)
SPC_Dataset	770	141.7	29.35	2479		Ogasawara	9	Ridge	JP_Ri_4	TRUE	JP_Cha_6	0	0	Kitchingman			Kitchingman		01	0	1793	141.7	29.35	2479	Ogasawara ( 2479)
SPC_Dataset	771	181.15	29.3668	3276	3100		13	Unknown	HW_Unk_98	TRUE	HW_Iso_114	0	0	Kitchingman			Seamounts P.Wessel	F	F01L	F	1794	181.2	29.3333	3276	( 3276)
SPC_Dataset	773	138.632	29.2831	1232		An-Ei	6	Seamount	JP_Smt_62	TRUE	JP_Clu_10	0	0	Kitchingman			NGA data		401K	4	1799	138.633	29.3166	1232	An-Ei ( 1232)
SPC_Dataset	775	140.767	29.217	1650	2000	Omachi	6	Seamount	JP_Smt_52	TRUE	JP_Cha_3	7	0	Volcano data NGDC			GEBCO Pacific	K	K071L	K	1803	140.85	29.2666	1835	Omachi ( 1650)
SPC_Dataset	777	142.05	29.2333	2558			13	Unknown	JP_Unk_66	TRUE	JP_Cha_6	0	0	Kitchingman			Kitchingman		01	0	1806	142.05	29.2333	2558	( 2558)
SPC_Dataset	778	175.633	29.1833	1653	6900	O'Brian	6	Seamount	OUT_Smt_88	TRUE	OUT_Iso_518	0	0	Kitchingman			NGA data	F	401FL	4	1807	175.65	29.2333	1653	O'Brian ( 1653)
SPC_Dataset	780	186	29.1833	857	4700	Loudoun	6	Seamount	HW_Smt_58	TRUE	HW_Iso_49	0	0	Kitchingman			Kitchingman	F	014FKL	0	1810	186	29.1833	857	Loudoun ( 857)
SPC_Dataset	781	175.85	29.1667	3948			13	Unknown	OUT_Unk_615	TRUE	OUT_Iso_519	0	0	Kitchingman			Kitchingman		01	0	1813	175.85	29.1667	3948	( 3948)
SPC_Dataset	782	181.9	29.1	2119	4000	Woollard / Palmer	6	Seamount	HW_Smt_63	TRUE	HW_Iso_57	0	0	Kitchingman			NGA data	F	4061L	4	1814	181.967	29.15	2119	Woollard / Palmer ( 2119)
SPC_Dataset	785	171.55	29.0682	3973	4300		13	Unknown	OUT_Unk_626	TRUE	OUT_Iso_531	0	0	Kitchingman			Seamounts P.Wessel	F	F01	F	1818	171.617	29.1	3973	( 3973)
SPC_Dataset	786	176.55	29.0682	3153	3300		13	Unknown	OUT_Unk_613	TRUE	OUT_Iso_516	0	0	Kitchingman			Seamounts P.Wessel	F	F01	F	1819	176.6	29.0833	3153	( 3153)
SPC_Dataset	787	139.083	29.083	1947		Tenmei	12	Hill	JP_Hil_4	TRUE	JP_Clu_10	0	0	Kitchingman			GEBCO Pacific		K014	K	1820	139.117	29.0833	1947	Tenmei ( 1947)
SPC_Dataset	788	139.4	29.0833	2264			13	Unknown	JP_Unk_67	TRUE	JP_Iso_56	0	0	Kitchingman			Kitchingman		01	0	1821	139.4	29.0833	2264	( 2264)
SPC_Dataset	789	140.517	29.05	589	2500	Kayo	6	Seamount	JP_Smt_51	TRUE	JP_Cha_3	K	0	GEBCO Pacific			GEBCO Pacific	K	K01L	K	1822	140.567	29.0833	1567	Kayo ( 589)
SPC_Dataset	790	133.95	29.0666	2165			13	Unknown	OUT_Unk_819	TRUE	OUT_Cha_21	0	0	Kitchingman			Kitchingman		01	0	1823	133.95	29.0666	2165	( 2165)
SPC_Dataset	794	176.983	29.0018	4024	2700		13	Unknown	OUT_Unk_612	TRUE	OUT_Iso_515	0	0	Kitchingman			Seamounts P.Wessel	F	F01	F	1827	177.033	29.0166	4024	( 4024)
SPC_Dataset	798	138.667	28.9167	1627		Minami An'ei	6	Seamount	JP_Smt_60	TRUE	JP_Clu_10	0	0	Kitchingman			NGA data		401	4	1831	138.733	28.9833	1627	Minami An'ei ( 1627)
SPC_Dataset	800	180.4	28.9	490	4300	Zapadnaya / Hesley	6	Seamount	HW_Smt_67	TRUE	HW_Cha_2	0	0	Kitchingman			seamount catalog	F	50461FKL	5	1834	180.45	28.9333	490	Zapadnaya / Hesley ( 490)
SPC_Dataset	801	181.43	28.917	436	3100	Turnif	6	Seamount	HW_Smt_64	TRUE	HW_Cha_2	0	0	Kitchingman			seamount catalog	F	5061FL	5	1835	181.433	28.9333	436	Turnif ( 436)
SPC_Dataset	802	182.13	28.9	2565	3000	Wentworth	6	Seamount	HW_Smt_62	TRUE	HW_Iso_56	0	0	Kitchingman			seamount catalog	F	50146L	5	1836	182.183	28.9333	2565	Wentworth ( 2565)
SPC_Dataset	805	180.917	28.8667	859	3300	Zapadnaya	6	Seamount	HW_Smt_66	TRUE	HW_Cha_2	0	0	Kitchingman			Kitchingman	F	016FL	0	1839	180.917	28.8667	859	Zapadnaya ( 859)
SPC_Dataset	806	181.133	28.85	446		Academician berg	6	Seamount	HW_Smt_65	TRUE	HW_Cha_2	0	0	Kitchingman			seamount catalog		5061	5	1840	181.2	28.85	446	Academician berg ( 446)
SPC_Dataset	807	176.183	28.8359	2175	4400		13	Unknown	OUT_Unk_614	TRUE	OUT_Iso_517	0	0	Kitchingman			Seamounts P.Wessel	F	F01L	F	1841	176.233	28.85	2175	( 2175)
SPC_Dataset	810	169.65	28.753	3194	1600	Davis	6	Seamount	OUT_Smt_95	TRUE	OUT_Iso_532	0	0	Kitchingman			Seamounts P.Wessel	F	F014L	F	1844	169.717	28.8	3194	Davis ( 3194)
SPC_Dataset	812	138.35	28.7667	3173		Minami Kansei	6	Seamount	JP_Smt_59	TRUE	JP_Iso_45	0	0	Kitchingman			NGA data		401L	4	1846	138.417	28.8	3173	Minami Kansei ( 3173)
SPC_Dataset	813	148.3	28.75	2330	3700	Susuki	6	Seamount	OUT_Smt_139	TRUE	OUT_Iso_642	K	0	GEBCO Pacific			GEBCO Pacific	F	K014FL	K	1848	148.3	28.7833	3937	Susuki ( 2330)
SPC_Dataset	814	188.95	28.7333	1632	4500	Nootka	6	Seamount	HW_Smt_57	TRUE	HW_Iso_48	0	0	Kitchingman			Kitchingman	F	014FKL	0	1850	188.95	28.7333	1632	Nootka ( 1632)
SPC_Dataset	822	134.306	28.65	2614			13	Unknown	OUT_Unk_820	TRUE	OUT_Cha_21	0	0	Kitchingman			S2004 - ETOPO2		10L	1	1860	134.333	28.6833	2614	( 2614)
SPC_Dataset	824	141.9	28.65	1603			13	Unknown	JP_Unk_68	TRUE	JP_Cha_6	0	0	Kitchingman			Kitchingman		01L	0	1863	141.9	28.65	1603	( 1603)
SPC_Dataset	827	146.723	28.6	2240	3500	Fujibakama	6	Seamount	OUT_Smt_134	TRUE	OUT_Iso_637	K	0	GEBCO Pacific			Hillier	F	L014KF	L	1866	146.75	28.6333	2740	Fujibakama ( 2240)
SPC_Dataset	828	188.502	28.6288	3562	1800		13	Unknown	HW_Unk_99	TRUE	HW_Iso_115	0	0	Kitchingman			Seamounts P.Wessel	F	F01L	F	1867	188.533	28.6167	3562	( 3562)
SPC_Dataset	830	140.633	28.567	877	2000	Suiyo	6	Seamount	JP_Smt_50	TRUE	JP_Cha_3	K	0	GEBCO Pacific			GEBCO Pacific	K	K01	K	1869	140.7	28.6167	1433	Suiyo ( 877)
SPC_Dataset	831	154.833	28.561	5063	1308		13	Unknown	OUT_Unk_745	TRUE	OUT_Iso_664	0	0	Kitchingman			Hillier	L	L01	L	1870	154.883	28.6	5063	( 5063)
SPC_Dataset	832	166.883	28.5705	3704	3300		13	Unknown	OUT_Unk_538	TRUE	OUT_Iso_537	0	0	Kitchingman			Seamounts P.Wessel	F	F01	F	1871	166.9	28.5833	3704	( 3704)
SPC_Dataset	837	183.333	28.533	262	4100	Ladd	6	Seamount	HW_Smt_61	TRUE	HW_Iso_54	0	0	Kitchingman			seamount catalog	F	5046J1FL	5	1878	183.4	28.5166	262	Ladd ( 262)
SPC_Dataset	839	168.293	28.483	4031	1928		13	Unknown	OUT_Unk_630	TRUE	OUT_Cha_16	0	0	Kitchingman			Hillier	L	L01	L	1880	168.333	28.5166	4031	( 4031)
SPC_Dataset	840	168.017	28.5041	4260	1700		13	Unknown	OUT_Unk_631	TRUE	OUT_Cha_17	0	0	Kitchingman			Seamounts P.Wessel	F	F01L	F	1881	167.933	28.5	4260	( 4260)
SPC_Dataset	842	167.638	28.457	3711	1900	Rouse	6	Seamount	OUT_Smt_97	TRUE	OUT_Cha_17	0	0	Kitchingman			Hillier	F	L014F	L	1883	167.7	28.4833	3711	Rouse ( 3711)
SPC_Dataset	843	134.272	28.467	1993		Bungo	6	Seamount	OUT_Smt_157	TRUE	OUT_Cha_21	0	0	Kitchingman			S2004 - ETOPO2		104FL	1	1884	134.3	28.4833	1993	Bungo ( 1993)
SPC_Dataset	844	138.767	28.483	2281		Kita-Kyowa	6	Seamount	JP_Smt_58	TRUE	JP_Iso_44	0	0	Kitchingman			GEBCO Pacific		K014L	K	1885	138.817	28.4667	2281	Kita-Kyowa ( 2281)
SPC_Dataset	846	133.006	28.3944	2457			13	Unknown	OUT_Unk_822	TRUE	OUT_Clu_72	0	0	Kitchingman			Kitchingman		01L	0	1888	133.006	28.3944	2457	( 2457)
SPC_Dataset	847	148.25	28.367	2060	4000	Nadeshiko	6	Seamount	OUT_Smt_138	TRUE	OUT_Iso_641	K	0	GEBCO Pacific			GEBCO Pacific	F	K014FL	K	1889	148.3	28.3833	2583	Nadeshiko ( 2060)
SPC_Dataset	849	140.583	28.317	819	2000	Mokuyo	6	Seamount	JP_Smt_49	TRUE	JP_Cha_3	K	0	GEBCO Pacific			GEBCO Pacific	K	K01L	K	1891	140.633	28.35	1408	Mokuyo ( 819)
SPC_Dataset	850	189.283	28.3333	3418	1800	Boussole	6	Seamount	HW_Smt_56	TRUE	HW_Iso_47	0	0	Kitchingman			Kitchingman	F	014FKL	0	1892	189.283	28.3333	3418	Boussole ( 3418)
SPC_Dataset	853	168.45	28.3051	4057	2800		13	Unknown	OUT_Unk_629	TRUE	OUT_Iso_536	0	0	Kitchingman			Seamounts P.Wessel	F	F01	F	1895	168.5	28.3166	4057	( 4057)
SPC_Dataset	855	133.3	28.2333	3098		Kasari	6	Seamount	OUT_Smt_164	TRUE	OUT_Clu_72	0	0	Kitchingman			NGA data		401KL	4	1898	133.35	28.2666	3098	Kasari ( 3098)
SPC_Dataset	856	134.533	28.25	2303			13	Unknown	OUT_Unk_821	TRUE	OUT_Cha_21	0	0	Kitchingman			Kitchingman		01	0	1899	134.533	28.25	2303	( 2303)
SPC_Dataset	858	177.983	28.2056	3721	3200		13	Unknown	HW_Unk_100	TRUE	HW_Iso_116	0	0	Kitchingman			Seamounts P.Wessel	F	F01L	F	1901	178.05	28.2333	3721	( 3721)
SPC_Dataset	859	138.817	28.2	2575		Kyowa	6	Seamount	JP_Smt_57	TRUE	JP_Iso_43	0	0	Kitchingman			GEBCO Pacific		K014L	K	1902	138.85	28.2333	2575	Kyowa ( 2575)
SPC_Dataset	860	181.333	28.2167	2571	2000		13	Unknown	HW_Unk_101	TRUE	HW_Iso_117	0	0	Kitchingman			Kitchingman	F	01FL	0	1903	181.333	28.2167	2571	( 2571)
SPC_Dataset	861	141.933	28.2167	1245			13	Unknown	JP_Unk_69	TRUE	JP_Cha_6	0	0	Kitchingman			Kitchingman		01	0	1904	141.933	28.2167	1245	( 1245)
SPC_Dataset	863	189.567	28.1833	3174	2300		13	Unknown	HW_Unk_124	TRUE	HW_Iso_120	0	0	Kitchingman			Kitchingman	F	01F	0	1906	189.567	28.1833	3174	( 3174)
SPC_Dataset	866	166.883	28.1061	2985	3400	Grosvenor	6	Seamount	OUT_Smt_98	TRUE	OUT_Iso_538	0	0	Kitchingman			Seamounts P.Wessel	F	F014	F	1910	166.9	28.15	2985	Grosvenor ( 2985)
SPC_Dataset	868	146.25	28.1333	4441	1433	Kaede	6	Seamount	OUT_Smt_133	TRUE	OUT_Iso_636	0	0	Kitchingman			NGA data	L	401L	4	1913	146.3	28.1333	4441	Kaede ( 4441)
SPC_Dataset	869	134.667	28.0833	2140		Komahashi	6	Seamount	OUT_Smt_160	TRUE	OUT_Cha_21	0	0	Kitchingman			GEBCO Pacific		K014L	K	1915	134.7	28.1333	2140	Komahashi ( 2140)
SPC_Dataset	870	183.133	28.1167	1718	5200		13	Unknown	HW_Unk_102	TRUE	HW_Iso_118	0	0	Kitchingman			Kitchingman	F	01FL	0	1916	183.133	28.1167	1718	( 1718)
SPC_Dataset	871	147.917	28.1	3600	2300	Ominaeshi	6	Seamount	OUT_Smt_137	TRUE	OUT_Iso_640	K	0	GEBCO Pacific			GEBCO Pacific	K	K014L	K	1918	147.967	28.1167	4442	Ominaeshi ( 3600)
SPC_Dataset	873	134.233	28.0833	2506		Hizen	6	Seamount	OUT_Smt_159	TRUE	OUT_Cha_21	0	0	Kitchingman			GEBCO Pacific		K014L	K	1920	134.267	28.1167	2506	Hizen ( 2506)
SPC_Dataset	874	140.783	28.05	656	2500	Kinyo	6	Seamount	JP_Smt_48	TRUE	JP_Cha_3	K	0	GEBCO Pacific			GEBCO Pacific	K	K01	K	1921	140.867	28.1167	1550	Kinyo ( 656)
SPC_Dataset	876	143.067	28.05	5439			13	Unknown	JP_Unk_70	TRUE	JP_Iso_57	0	0	Kitchingman			Kitchingman		01	0	1925	143.067	28.05	5439	( 5439)
SPC_Dataset	877	153.467	27.9402	1366	3800		13	Unknown	OUT_Unk_741	TRUE	OUT_Iso_660	0	0	Kitchingman			Seamounts P.Wessel	F	F01L	F	1926	153.433	28.05	1366	( 1366)
SPC_Dataset	878	182.05	27.99	277	4200	Nero	6	Seamount	HW_Smt_60	TRUE	HW_Iso_53	0	0	Kitchingman			seamount catalog	F	50461JFKL	5	1927	182.1	28.0166	277	Nero ( 277)
SPC_Dataset	881	142	28.0166	258			13	Unknown	JP_Unk_118	TRUE	JP_Cha_6	0	0	Kitchingman			Kitchingman		01L	0	1930	142	28.0166	258	( 258)
SPC_Dataset	882	163.75	28.0065	3590	3100	Macomber	6	Seamount	OUT_Smt_102	TRUE	OUT_Iso_543	0	0	Kitchingman			Seamounts P.Wessel	F	F014L	F	1931	163.833	28.0166	3590	Macomber ( 3590)
SPC_Dataset	884	147.65	27.9833	1810	3900	Kikyo / Aki-No-Nanakusa	6	Seamount	OUT_Smt_136	TRUE	OUT_Iso_639	K	0	GEBCO Pacific			GEBCO Pacific	K	K014L	K	1933	147.683	28	2507	Kikyo / Aki-No-Nanakusa ( 1810)
SPC_Dataset	885	137.533	27.95	1799		Hakuho	6	Seamount	JP_Smt_71	TRUE	JP_Cha_5	0	0	Kitchingman			GEBCO Pacific		K014L	K	1935	137.567	28	1799	Hakuho ( 1799)
SPC_Dataset	886	133.073	27.942	2159		Yuwan	6	Seamount	OUT_Smt_165	TRUE	OUT_Iso_719	0	0	Kitchingman			S2004 - ETOPO2		104KL	1	1936	133.1	27.9833	2159	Yuwan ( 2159)
SPC_Dataset	887	140.383	27.9667	2400			13	Unknown	JP_Unk_71	TRUE	JP_Iso_58	0	0	Kitchingman			Kitchingman		01	0	1937	140.383	27.9667	2400	( 2400)
SPC_Dataset	890	188.933	27.967	601	3600	King George	6	Seamount	HW_Smt_55	TRUE	HW_Clu_15	0	0	Kitchingman			GEBCO Pacific	F	K014FL	K	1940	189.05	27.9333	601	King George ( 601)
SPC_Dataset	891	152.317	27.907	4019	2000		13	Unknown	OUT_Unk_738	TRUE	OUT_Iso_658	0	0	Kitchingman			Seamounts P.Wessel	F	F01L	F	1941	152.35	27.9333	4019	( 4019)
SPC_Dataset	892	138.983	27.917	2480		Bunka	6	Seamount	JP_Smt_56	TRUE	JP_Iso_42	0	0	Kitchingman			GEBCO Pacific		K014L	K	1942	139.05	27.9333	2480	Bunka ( 2480)
SPC_Dataset	893	184.783	27.907	2157	4700		13	Unknown	HW_Unk_103	TRUE	HW_Iso_119	0	0	Kitchingman			Seamounts P.Wessel	F	F01	F	1943	184.833	27.9167	2157	( 2157)
SPC_Dataset	897	134.7	27.9	938		Satsuma	6	Seamount	OUT_Smt_161	TRUE	OUT_Cha_21	0	0	Kitchingman			GEBCO Pacific		K01	K	1948	134.767	27.9167	938	Satsuma ( 938)
SPC_Dataset	899	142.017	27.9	127			13	Unknown	JP_Unk_117	TRUE	JP_Cha_6	0	0	Kitchingman			Kitchingman		01	0	1950	142.017	27.9	127	( 127)
SPC_Dataset	902	144.567	27.783	2480	3300	Chichijima	6	Seamount	JP_Smt_38	TRUE	JP_Iso_36	K	0	GEBCO Pacific			GEBCO Pacific	F	K014FL	K	1953	144.567	27.8833	4338	Chichijima ( 2480)
SPC_Dataset	903	145.233	27.8833	4200	1500	Yomejima	6	Seamount	JP_Smt_39	TRUE	JP_Iso_37	K	0	GEBCO Pacific			Kitchingman	K	01KL	0	1954	145.233	27.8833	4489	Yomejima ( 4200)
SPC_Dataset	904	134.583	27.8667	1785		Higo	6	Seamount	OUT_Smt_162	TRUE	OUT_Cha_21	0	0	Kitchingman			GEBCO Pacific		K014L	K	1955	134.633	27.8833	1785	Higo ( 1785)
SPC_Dataset	905	153.933	27.7909	3896	3300		13	Unknown	OUT_Unk_742	TRUE	OUT_Iso_661	0	0	Kitchingman			Seamounts P.Wessel	F	F01	F	1956	153.933	27.8667	3896	( 3896)
SPC_Dataset	906	166.783	27.8739	4682	2100		13	Unknown	OUT_Unk_633	TRUE	OUT_Iso_539	0	0	Kitchingman			Seamounts P.Wessel	F	F01	F	1957	166.817	27.8667	4682	( 4682)
SPC_Dataset	907	145.7	27.8167	913	4600	Nelson	6	Seamount	OUT_Smt_131	TRUE	OUT_Iso_633	K	0	GEBCO Pacific			GEBCO Pacific	K	K0145FL	K	1958	145.767	27.85	1137	Nelson ( 913)
SPC_Dataset	909	162.95	27.8407	3566	2700		13	Unknown	OUT_Unk_634	TRUE	OUT_Iso_544	0	0	Kitchingman			Seamounts P.Wessel	F	F01L	F	1960	163.033	27.85	3566	( 3566)
SPC_Dataset	915	146.217	27.7833	2710	2500	Tsuta	6	Seamount	OUT_Smt_132	TRUE	OUT_Iso_634	K	0	GEBCO Pacific			GEBCO Pacific	K	K01L	K	1967	146.267	27.8166	3704	Tsuta ( 2710)
SPC_Dataset	916	168.74	27.79	1391	3700	Guadelupe	6	Seamount	OUT_Smt_96	TRUE	OUT_Iso_535	0	0	Kitchingman			seamount catalog	F	5014F	5	1968	168.8	27.8166	1391	Guadelupe ( 1391)
SPC_Dataset	917	154.644	27.791	4953	1353		13	Unknown	OUT_Unk_744	TRUE	OUT_Iso_663	0	0	Kitchingman			Hillier	L	L01	L	1969	154.717	27.8	4953	( 4953)
SPC_Dataset	918	189.233	27.7833	2584	2100		13	Unknown	HW_Unk_8	TRUE	HW_Clu_15	0	0	Kitchingman			Kitchingman	F	01F	0	1970	189.233	27.7833	2584	( 2584)
SPC_Dataset	920	181.717	27.7333	2724			13	Unknown	HW_Unk_104	TRUE	HW_Clu_26	0	0	Kitchingman			Kitchingman		01L	0	1972	181.717	27.7333	2724	( 2724)
SPC_Dataset	921	184.483	27.7333	1136	2500		13	Unknown	HW_Unk_105	TRUE	HW_Clu_17	0	0	Kitchingman			Kitchingman	F	01F	0	1973	184.483	27.7333	1136	( 1136)
SPC_Dataset	923	133.179	27.701	3631			13	Unknown	OUT_Unk_823	TRUE	OUT_Clu_73	0	0	Kitchingman			S2004 - ETOPO2		10	1	1975	133.233	27.7333	3631	( 3631)
SPC_Dataset	926	154.099	27.683	4836	1532		13	Unknown	OUT_Unk_743	TRUE	OUT_Iso_662	0	0	Kitchingman			Hillier	L	L01	L	1978	154.133	27.7167	4836	( 4836)
SPC_Dataset	928	140.817	27.7	371	2500	Doyo	6	Seamount	JP_Smt_47	TRUE	JP_Cha_3	K	0	GEBCO Pacific			Kitchingman	K	014KL	0	1980	140.817	27.7	1582	Doyo ( 371)
SPC_Dataset	930	146.091	27.647	4665			13	Unknown	OUT_Unk_707	TRUE	OUT_Iso_635	0	0	Kitchingman			S2004 - ETOPO2		10	1	1983	146.133	27.6833	4665	( 4665)
SPC_Dataset	933	140.417	27.6667	921	2000	Sawa	6	Seamount	JP_Smt_46	TRUE	JP_Iso_41	K	0	GEBCO Pacific			Kitchingman	K	01KL	0	1986	140.417	27.6667	1327	Sawa ( 921)
SPC_Dataset	938	152.887	27.597	2305	2500		13	Unknown	OUT_Unk_735	TRUE	OUT_Clu_64	0	0	Kitchingman			S2004 - ETOPO2	F	10F	1	1991	152.917	27.6333	2305	( 2305)
SPC_Dataset	939	133.02	27.595	3439			13	Unknown	OUT_Unk_824	TRUE	OUT_Clu_73	0	0	Kitchingman			S2004 - ETOPO2		10	1	1992	133.067	27.6333	3439	( 3439)
SPC_Dataset	940	181.567	27.6167	2224	1900		13	Unknown	HW_Unk_125	TRUE	HW_Clu_26	0	0	Kitchingman			Kitchingman	F	01FL	0	1993	181.567	27.6167	2224	( 2224)
SPC_Dataset	941	185.05	27.6	2733	4200		13	Unknown	HW_Unk_106	TRUE	HW_Iso_121	0	0	Kitchingman			Kitchingman	F	01FL	0	1995	185.05	27.6	2733	( 2733)
SPC_Dataset	943	154.3	27.5833	4630			13	Unknown	MS_Unk_4	TRUE	MS_Iso_7	0	0	Kitchingman			Kitchingman		01FL	0	1998	154.3	27.5833	4630	( 4630)
SPC_Dataset	944	165.783	27.5753	3730	4000	Saint Paul / Frontier	6	Seamount	OUT_Smt_100	TRUE	OUT_Iso_541	0	0	Kitchingman			Seamounts P.Wessel	F	F01	F	1999	165.833	27.5833	3730	Saint Paul / Frontier ( 3730)
SPC_Dataset	947	152.656	27.524	2988	3400		13	Unknown	OUT_Unk_739	TRUE	OUT_Clu_64	0	0	Kitchingman			S2004 - ETOPO2	F	10FL	1	2002	152.717	27.5666	2988	( 2988)
SPC_Dataset	948	184.567	27.55	2824	2900		13	Unknown	HW_Unk_107	TRUE	HW_Clu_17	0	0	Kitchingman			Kitchingman	F	01F	0	2003	184.567	27.55	2824	( 2824)
SPC_Dataset	949	144.7	27.55	1300	4500	Uyeda	9	Ridge	JP_Ri_3	TRUE	JP_Cha_9	K	0	GEBCO Pacific			Kitchingman	F	014KFL	0	2005	144.7	27.55	3096	Uyeda ( 1300)
SPC_Dataset	951	166.15	27.4758	2347	2900	Toledo / Manatee / Mammerickx	6	Seamount	OUT_Smt_99	TRUE	OUT_Iso_540	0	0	Kitchingman			Seamounts P.Wessel	F	F0145KL	F	2008	166.2	27.5166	2347	Toledo / Manatee / Mammerickx ( 2347)
SPC_Dataset	956	164.983	27.4333	4716	1342		13	Unknown	OUT_Unk_635	TRUE	OUT_Cha_18	0	0	Kitchingman			Kitchingman	L	01L	0	2014	164.983	27.4333	4716	( 4716)
SPC_Dataset	958	140.233	27.3833	1958			13	Unknown	JP_Unk_72	TRUE	JP_Iso_59	0	0	Kitchingman			Kitchingman		01	0	2017	140.233	27.3833	1958	( 1958)
SPC_Dataset	961	145.2	27.267	89	5100	Ramapo / Matsubara	14	Deep Bank	JP_DpBa_2	TRUE	JP_Iso_34	K	0	GEBCO Pacific			GEBCO Pacific	F	K041FL	K	2020	145.3	27.35	468	Ramapo / Matsubara ( 89)
SPC_Dataset	969	135.033	27.25	2467		Osumi	6	Seamount	OUT_Smt_163	TRUE	OUT_Cha_21	0	0	Kitchingman			GEBCO Pacific		K014	K	2028	135.083	27.3	2467	Osumi ( 2467)
SPC_Dataset	972	143.767	27.2833	1300	4500	Uyeda	9	Ridge	JP_Ri_3	TRUE	JP_Cha_9	K	0	GEBCO Pacific			Kitchingman	K	014KFL	0	2031	143.767	27.2833	4693	Uyeda ( 1300)
SPC_Dataset	973	151.823	27.2862	1085	4165	MIT	7	Guyot	OUT_Guy_39	TRUE	OUT_Iso_657	5	0	seamount catalog			seamount catalog	5	5014KFL	5	2032	151.8	27.2833	1319	MIT ( 1085)
SPC_Dataset	974	139.45	27.2833	2169		Nishi-Tenpo	6	Seamount	JP_Smt_44	TRUE	JP_Clu_9	0	0	Kitchingman			Kitchingman		014K	0	2033	139.45	27.2833	2169	Nishi-Tenpo ( 2169)
SPC_Dataset	975	140.933	27.2833	296			13	Unknown	JP_Unk_116	TRUE	JP_Iso_60	0	0	Kitchingman			Kitchingman		01	0	2034	140.933	27.2833	296	( 296)
SPC_Dataset	978	133.41	27.195	3733			13	Unknown	OUT_Unk_825	TRUE	OUT_Iso_721	0	0	Kitchingman			S2004 - ETOPO2		10	1	2038	133.433	27.25	3733	( 3733)
SPC_Dataset	979	152.633	27.2333	3921			13	Unknown	MS_Unk_5	TRUE	MS_Iso_8	0	0	Kitchingman			Kitchingman		01	0	2039	152.633	27.2333	3921	( 3921)
SPC_Dataset	982	183.817	27.1441	1735	3900		13	Unknown	HW_Unk_108	TRUE	HW_Iso_122	0	0	Kitchingman			Seamounts P.Wessel	F	F01L	F	2044	183.9	27.1833	1735	( 1735)
SPC_Dataset	983	164.667	27.1833	4399	1546	S. Smith	6	Seamount	OUT_Smt_106	TRUE	OUT_Cha_18	0	0	Kitchingman			Kitchingman	L	014L	0	2046	164.667	27.1833	4399	S. Smith ( 4399)
SPC_Dataset	984	139.667	27.1833	1338		Tenpo	6	Seamount	JP_Smt_43	TRUE	JP_Clu_9	0	0	Kitchingman			Kitchingman		014KL	0	2047	139.667	27.1833	1338	Tenpo ( 1338)
SPC_Dataset	987	152.417	27.1667	2484	3000		13	Unknown	MS_Unk_6	TRUE	MS_Iso_9	0	0	Kitchingman			Kitchingman	F	01FL	0	2050	152.417	27.1667	2484	( 2484)
SPC_Dataset	990	194.617	27.1333	3033	2000		13	Unknown	HW_Unk_86	TRUE	HW_Iso_105	0	0	Kitchingman			Kitchingman	F	01FL	0	2053	194.617	27.1333	3033	( 3033)
SPC_Dataset	991	140.45	27.1333	1630			13	Unknown	JP_Unk_73	TRUE	JP_Iso_61	0	0	Kitchingman			Kitchingman		01L	0	2056	140.45	27.1333	1630	( 1630)
SPC_Dataset	992	194.4	27.1167	3599			13	Unknown	HW_Unk_87	TRUE	HW_Iso_106	0	0	Kitchingman			Kitchingman		01L	0	2057	194.4	27.1167	3599	( 3599)
SPC_Dataset	993	151.334	27.045	3590	2900		13	Unknown	OUT_Unk_737	TRUE	OUT_Iso_656	0	0	Kitchingman			Hillier	F	L01F	L	2059	151.4	27.0833	3590	( 3590)
SPC_Dataset	995	183.15	27.0114	1893	7000		13	Unknown	HW_Unk_109	TRUE	HW_Iso_123	0	0	Kitchingman			Seamounts P.Wessel	F	F01	F	2061	183.233	27.0666	1893	( 1893)
SPC_Dataset	997	148.6	27.0333	1040	4600	Choyo / Grant	6	Seamount	OUT_Smt_141	TRUE	OUT_Iso_644	K	0	GEBCO Pacific			GEBCO Pacific	K	K0145L	K	2064	148.7	27.0666	1284	Choyo / Grant ( 1040)
SPC_Dataset	998	177.283	27.0114	2912	2508	Bernard	6	Seamount	OUT_Smt_87	TRUE	OUT_Iso_514	K	0	GEBCO Pacific			Seamounts P.Wessel	F	F014K	F	2065	177.35	27.0666	3800	Bernard ( 2912)
SPC_Dataset	999	184.4	27.02	1022	3900	Bank 9	14	Deep Bank	HW_DpBa_5	TRUE	HW_Clu_16	0	0	Kitchingman			seamount catalog	F	5061F	5	2066	184.433	27.05	1022	Bank 9 ( 1022)
SPC_Dataset	1001	132.767	27.0333	3320		Kanami	6	Seamount	OUT_Smt_166	TRUE	OUT_Iso_720	0	0	Kitchingman			GEBCO Pacific		K014L	K	2069	132.8	27.05	3320	Kanami ( 3320)
SPC_Dataset	1002	133.433	27.0167	3170		Inokawa	6	Seamount	OUT_Smt_167	TRUE	OUT_Clu_74	0	0	Kitchingman			GEBCO Pacific		K014L	K	2070	133.483	27.05	3170	Inokawa ( 3170)
SPC_Dataset	1003	182.717	27.0114	2534	5700		13	Unknown	HW_Unk_110	TRUE	HW_Iso_124	0	0	Kitchingman			Seamounts P.Wessel	F	F01	F	2071	182.783	27.0333	2534	( 2534)
SPC_Dataset	1004	144.933	27.0166	3539	1800		13	Unknown	JP_Unk_74	TRUE	JP_Iso_62	0	0	Kitchingman			Kitchingman	F	01F	0	2073	144.933	27.0166	3539	( 3539)
SPC_Dataset	1006	189.117	27.0114	3030	2800		13	Unknown	HW_Unk_88	TRUE	HW_Iso_107	0	0	Kitchingman			Seamounts P.Wessel	F	F01L	F	2076	189.183	27	3030	( 3030)
SPC_Dataset	1007	191.083	26.9451	3111	2400		13	Unknown	HW_Unk_89	TRUE	HW_Iso_108	0	0	Kitchingman			Seamounts P.Wessel	F	F01L	F	2077	191.167	26.9833	3111	( 3111)
SPC_Dataset	1008	191.567	26.9833	1568			13	Unknown	HW_Unk_90	TRUE	HW_Iso_109	0	0	Kitchingman			Kitchingman		01L	0	2078	191.567	26.9833	1568	( 1568)
SPC_Dataset	1009	139.633	26.9833	2345			13	Unknown	JP_Unk_75	TRUE	JP_Clu_9	0	0	Kitchingman			Kitchingman		01	0	2079	139.633	26.9833	2345	( 2345)
SPC_Dataset	1010	183.533	26.933	75	4600	Salmon	14	Deep Bank	HW_DpBa_2	TRUE	HW_Iso_51	0	0	Kitchingman			seamount catalog	F	50461JK	5	2080	183.633	26.95	75	Salmon ( 75)
SPC_Dataset	1011	157.517	26.9119	4560	2800		13	Unknown	OUT_Unk_749	TRUE	OUT_Iso_668	0	0	Kitchingman			Seamounts P.Wessel	F	F01L	F	2081	157.567	26.95	4560	( 4560)
SPC_Dataset	1012	191.867	26.9	1041		Naifeh	6	Seamount	HW_Smt_42	TRUE	HW_Iso_38	0	0	Kitchingman			NGA data		401L	4	2082	191.917	26.9333	1041	Naifeh ( 1041)
SPC_Dataset	1015	133.533	26.9167	3599			13	Unknown	OUT_Unk_826	TRUE	OUT_Clu_74	0	0	Kitchingman			Kitchingman		01L	0	2085	133.533	26.9167	3599	( 3599)
SPC_Dataset	1018	164.12	26.86	4566		W.Smith	6	Seamount	OUT_Smt_104	TRUE	OUT_Cha_18	0	0	Kitchingman			seamount catalog		5014	5	2088	164.167	26.8833	4566	W.Smith ( 4566)
SPC_Dataset	1020	192.633	26.85	1987	2800		13	Unknown	HW_Unk_91	TRUE	HW_Clu_25	0	0	Kitchingman			Kitchingman	F	01FL	0	2090	192.633	26.85	1987	( 1987)
SPC_Dataset	1022	192.983	26.8124	901	5400		13	Unknown	HW_Unk_92	TRUE	HW_Clu_25	0	0	Kitchingman			Seamounts P.Wessel	F	F01L	F	2092	193.033	26.8333	901	( 901)
SPC_Dataset	1024	193.283	26.8	3381			13	Unknown	HW_Unk_93	TRUE	HW_Clu_25	0	0	Kitchingman			Kitchingman		01	0	2097	193.283	26.8	3381	( 3381)
SPC_Dataset	1026	133.882	26.752	3942			13	Unknown	OUT_Unk_827	TRUE	OUT_Iso_722	0	0	Kitchingman			S2004 - ETOPO2		10L	1	2101	133.933	26.7833	3942	( 3942)
SPC_Dataset	1027	135.367	26.75	691		Kita-Koho	6	Seamount	OUT_Smt_168	TRUE	OUT_Cha_22	0	0	Kitchingman			GEBCO Pacific		K014	K	2102	135.4	26.7833	691	Kita-Koho ( 691)
SPC_Dataset	1028	135.667	26.7	1528		Koho	9	Ridge	OUT_Ri_2	TRUE	OUT_Cha_22	0	0	Kitchingman			GEBCO Pacific		K014	K	2103	135.567	26.7833	1528	Koho ( 1528)
SPC_Dataset	1032	184.65	26.7	2718	3500		13	Unknown	HW_Unk_9	TRUE	HW_Clu_16	0	0	Kitchingman			Kitchingman	F	01FL	0	2111	184.65	26.7	2718	( 2718)
SPC_Dataset	1034	138.017	26.667	3399		Susami	6	Seamount	JP_Smt_72	TRUE	JP_Clu_8	0	0	Kitchingman			GEBCO Pacific		K014	K	2113	138.083	26.7	3399	Susami ( 3399)
SPC_Dataset	1035	140.983	26.7	921	2500	Kaikata	6	Seamount	JP_Smt_41	TRUE	JP_Iso_39	K	0	GEBCO Pacific			Kitchingman	K	014KL	0	2114	140.983	26.7	848	Kaikata ( 921)
SPC_Dataset	1039	134.633	26.6833	2010		Koho	9	Ridge	OUT_Ri_2	TRUE	OUT_Cha_22	0	0	Kitchingman			GEBCO Pacific		K014L	K	2118	134.633	26.6833	2010	Koho ( 2010)
SPC_Dataset	1040	140.733	26.6833	1668			13	Unknown	JP_Unk_76	TRUE	JP_Iso_63	0	0	Kitchingman			Kitchingman		01	0	2119	140.733	26.6833	1668	( 1668)
SPC_Dataset	1045	152.283	26.6333	2792	2300		13	Unknown	MS_Unk_7	TRUE	MS_Iso_10	0	0	Kitchingman			Kitchingman	F	01F	0	2125	152.283	26.6333	2792	( 2792)
SPC_Dataset	1048	144.2	26.583	2640	600	Kita	11	Knoll	JP_Kno_8	TRUE	JP_Clu_7	K	0	GEBCO Pacific			GEBCO Pacific	F	K01F	K	2129	144.25	26.6	2819	Kita ( 2640)
SPC_Dataset	1049	138.133	26.6	3683			13	Unknown	JP_Unk_77	TRUE	JP_Clu_8	0	0	Kitchingman			Kitchingman		01	0	2131	138.133	26.6	3683	( 3683)
SPC_Dataset	1050	134.183	26.55	3292		Kotobuki	6	Seamount	OUT_Smt_169	TRUE	OUT_Iso_723	0	0	Kitchingman			GEBCO Pacific		K014	K	2132	134.267	26.5833	3292	Kotobuki ( 3292)
SPC_Dataset	1051	191.35	26.5333	3058		Volador	6	Seamount	HW_Smt_43	TRUE	HW_Clu_11	0	0	Kitchingman			NGA data		401FKL	4	2133	191.35	26.5667	3058	Volador ( 3058)
SPC_Dataset	1052	163.12	26.52	4488	1900	Moore	6	Seamount	OUT_Smt_111	TRUE	OUT_Iso_550	0	0	Kitchingman			seamount catalog	F	501FL	5	2134	163.15	26.5667	4488	Moore ( 4488)
SPC_Dataset	1053	178.65	26.5333	4661			13	Unknown	HW_Unk_111	TRUE	HW_Iso_125	0	0	Kitchingman			Kitchingman		01L	0	2137	178.65	26.5333	4661	( 4661)
SPC_Dataset	1054	154.033	26.5167	4176	2200		13	Unknown	MS_Unk_8	TRUE	MS_Iso_11	0	0	Kitchingman			Kitchingman	F	01FL	0	2141	154.033	26.5167	4176	( 4176)
SPC_Dataset	1055	163.718	26.482	4364	1831		6	Seamount	OUT_Smt_105	TRUE	OUT_Cha_18	0	0	Kitchingman			Hillier	L	L014	L	2142	163.767	26.5167	4364	( 4364)
SPC_Dataset	1056	138.183	26.5	3817			13	Unknown	JP_Unk_78	TRUE	JP_Clu_8	0	0	Kitchingman			Kitchingman		01	0	2144	138.183	26.5	3817	( 3817)
SPC_Dataset	1058	158.683	26.4476	3819	2800		13	Unknown	OUT_Unk_750	TRUE	OUT_Iso_669	0	0	Kitchingman			Seamounts P.Wessel	F	F01L	F	2146	158.767	26.4833	3819	( 3819)
SPC_Dataset	1059	182.183	26.4667	1193	6700	Castellano	6	Seamount	HW_Smt_59	TRUE	HW_Iso_52	0	0	Kitchingman			Kitchingman	F	041FKL	0	2147	182.183	26.4667	1193	Castellano ( 1193)
SPC_Dataset	1064	143	26.3333	980	2500	Hahajima	6	Seamount	JP_Smt_35	TRUE	JP_Iso_32	K	0	GEBCO Pacific			NGA data	K	401K	4	2155	143.017	26.4167	1571	Hahajima ( 980)
SPC_Dataset	1065	191.367	26.3833	3404	2000		13	Unknown	HW_Unk_6	TRUE	HW_Clu_11	0	0	Kitchingman			Kitchingman	F	01F	0	2157	191.367	26.3833	3404	( 3404)
SPC_Dataset	1066	164.2	26.3833	4536			13	Unknown	OUT_Unk_642	TRUE	OUT_Iso_546	0	0	Kitchingman			Kitchingman		01	0	2158	164.2	26.3833	4536	( 4536)
SPC_Dataset	1067	148.783	26.35	4100	2100	Senshu	6	Seamount	OUT_Smt_144	TRUE	OUT_Iso_645	K	0	GEBCO Pacific			NGA data	F	401KFL	4	2160	148.85	26.3667	4663	Senshu ( 4100)
SPC_Dataset	1068	179.167	26.35	4594	1600		13	Unknown	HW_Unk_112	TRUE	HW_Iso_126	0	0	Kitchingman			Kitchingman	F	01FL	0	2161	179.167	26.35	4594	( 4594)
SPC_Dataset	1069	185.47	26.3	12	3600	Bank 8	14	Deep Bank	HW_DpBa_6	TRUE	HW_Iso_50	0	0	Kitchingman			seamount catalog	F	5061JL	5	2162	185.517	26.3333	12	Bank 8 ( 12)
SPC_Dataset	1070	163.6	26.3333	4399	1725		13	Unknown	OUT_Unk_637	TRUE	OUT_Cha_18	0	0	Kitchingman			Kitchingman	L	01L	0	2163	163.6	26.3333	4399	( 4399)
SPC_Dataset	1072	186.733	26.3167	2434			13	Unknown	HW_Unk_7	TRUE	HW_Clu_13	0	0	Kitchingman			Kitchingman		01	0	2165	186.733	26.3167	2434	( 2434)
SPC_Dataset	1076	142.383	26.3	806			13	Unknown	JP_Unk_79	TRUE	JP_Cha_6	0	0	Kitchingman			Kitchingman		01	0	2169	142.383	26.3	806	( 806)
SPC_Dataset	1081	152.55	26.2667	4869			13	Unknown	MS_Unk_9	TRUE	MS_Iso_12	0	0	Kitchingman			Kitchingman		01	0	2176	152.55	26.2667	4869	( 4869)
SPC_Dataset	1084	166.983	26.2486	4382	2400	Wilkinson	6	Seamount	OUT_Smt_114	TRUE	OUT_Iso_553	0	0	Kitchingman			Seamounts P.Wessel	F	F014KL	F	2179	167.067	26.25	4382	Wilkinson ( 4382)
SPC_Dataset	1089	154.067	26.2167	4857	1800		13	Unknown	MS_Unk_2	TRUE	MS_Clu_2	0	0	Kitchingman			Kitchingman	F	01FL	0	2187	154.067	26.2167	4857	( 4857)
SPC_Dataset	1093	198.02	26.15	2058	2300	Chopin	6	Seamount	HW_Smt_44	TRUE	HW_Clu_9	0	0	Kitchingman			seamount catalog	F	5041FKL	5	2191	198.033	26.1833	2058	Chopin ( 2058)
SPC_Dataset	1096	144.167	26.0833	669		Broken-Top	7	Guyot	JP_Guy_1	TRUE	JP_Clu_6	0	0	Kitchingman			NGA data		401L	4	2194	144.233	26.1833	669	Broken-Top ( 669)
SPC_Dataset	1097	163.5	26.15	4393		Schoenbechler	6	Seamount	OUT_Smt_107	TRUE	OUT_Cha_18	0	0	Kitchingman			seamount catalog		501	5	2197	163.533	26.1667	4393	Schoenbechler ( 4393)
SPC_Dataset	1098	133.467	26.1667	4267			13	Unknown	OUT_Unk_828	TRUE	OUT_Iso_724	0	0	Kitchingman			Kitchingman		01	0	2198	133.467	26.1667	4267	( 4267)
SPC_Dataset	1100	145.333	26.0833	1030	3400	Yabe / Ogawasa	10	Plateau	JP_Pla_1	TRUE	JP_Clu_7	K	0	GEBCO Pacific			GEBCO Pacific	F	K01F	K	2200	145.433	26.15	1078	Yabe / Ogawasa ( 1030)
SPC_Dataset	1101	162.817	26.116	3909	3100	Beaton	6	Seamount	OUT_Smt_110	TRUE	OUT_Iso_549	0	0	Kitchingman			Seamounts P.Wessel	F	F014K	F	2201	162.867	26.15	3909	Beaton ( 3909)
SPC_Dataset	1103	133.878	26.126	4219			13	Unknown	OUT_Unk_829	TRUE	OUT_Iso_725	0	0	Kitchingman			S2004 - ETOPO2		10	1	2204	133.933	26.15	4219	( 4219)
SPC_Dataset	1104	135.767	26.15	588		Minami-Koho	6	Seamount	OUT_Smt_170	TRUE	OUT_Cha_23	0	0	Kitchingman			GEBCO Pacific		K014	K	2205	135.867	26.15	588	Minami-Koho ( 588)
SPC_Dataset	1105	198.333	26.1167	3007	2200		13	Unknown	HW_Unk_5	TRUE	HW_Clu_9	0	0	Kitchingman			Kitchingman	F	01FL	0	2206	198.333	26.1167	3007	( 3007)
SPC_Dataset	1108	191.65	26.1	3016			13	Unknown	HW_Unk_123	TRUE	HW_Iso_131	0	0	Kitchingman			Kitchingman		01	0	2212	191.65	26.1	3016	( 3016)
SPC_Dataset	1109	145.503	26.02	1157	3100	Yabe / Ogawasa	10	Plateau	OUT_Pla_1	TRUE	OUT_Cha_19	0	0	Kitchingman			S2004 - ETOPO2	F	10KFL	1	2213	145.617	26.1	1157	Yabe / Ogawasa ( 1157)
SPC_Dataset	1110	141.102	26.122	103	2500	Kaitoku	6	Seamount	JP_Smt_34	TRUE	JP_Iso_31	K	0	GEBCO Pacific			Volcano data NGDC	K	7014K	7	2215	141.006	26.0944	721	Kaitoku ( 103)
SPC_Dataset	1111	198.433	26.0833	3201			13	Unknown	HW_Unk_60	TRUE	HW_Clu_9	0	0	Kitchingman			Kitchingman		01L	0	2216	198.433	26.0833	3201	( 3201)
SPC_Dataset	1121	186.567	26	4	4700	Pioneer	5	Drowned Bank	HW_DrBa_9	TRUE	HW_Clu_13	0	0	Kitchingman			NGA data	F	40X1L	4	2229	186.6	26.0333	4	Pioneer ( 4)
SPC_Dataset	1123	154.317	26.0333	5010			13	Unknown	MS_Unk_3	TRUE	MS_Clu_2	0	0	Kitchingman			Kitchingman		01L	0	2231	154.317	26.0333	5010	( 5010)
SPC_Dataset	1126	195.283	25.9833	2699	2200		13	Unknown	HW_Unk_28	TRUE	HW_Iso_75	0	0	Kitchingman			Seamounts P.Wessel	F	F01L	F	2235	195.333	26.0167	2699	( 2699)
SPC_Dataset	1130	139.8	25.9	2013		Nishi-Kaitoku	6	Seamount	JP_Smt_32	TRUE	JP_Iso_29	0	0	Kitchingman			NGA data		401K	4	2239	139.867	26	2013	Nishi-Kaitoku ( 2013)
SPC_Dataset	1134	191.467	25.9833	1722	2100		13	Unknown	HW_Unk_61	TRUE	HW_Iso_95	0	0	Kitchingman			Kitchingman	F	01FL	0	2243	191.467	25.9833	1722	( 1722)
SPC_Dataset	1135	144.033	25.983	520	2000	Chuo	6	Seamount	JP_Smt_36	TRUE	JP_Clu_6	K	0	GEBCO Pacific			GEBCO Pacific	K	K014	K	2244	144.133	25.9833	1098	Chuo ( 520)
SPC_Dataset	1136	134.233	25.9833	4040			13	Unknown	OUT_Unk_830	TRUE	OUT_Iso_726	0	0	Kitchingman			Kitchingman		01	0	2245	134.233	25.9833	4040	( 4040)
SPC_Dataset	1139	192.283	25.9667	2149			13	Unknown	HW_Unk_62	TRUE	HW_Clu_24	0	0	Kitchingman			Kitchingman		01F	0	2248	192.283	25.9667	2149	( 2149)
SPC_Dataset	1144	200.133	25.95	2180	2000		13	Unknown	HW_Unk_29	TRUE	HW_Iso_76	0	0	Kitchingman			Kitchingman	F	01F	0	2254	200.133	25.95	2180	( 2180)
SPC_Dataset	1148	135.854	25.909	1741			13	Unknown	OUT_Unk_831	TRUE	OUT_Cha_23	0	0	Kitchingman			S2004 - ETOPO2		10	1	2259	135.9	25.95	1741	( 1741)
SPC_Dataset	1151	149.617	25.85	2490	3200	Seri / Haru-No-Nanakusa	6	Seamount	OUT_Smt_145	TRUE	OUT_Iso_646	K	0	GEBCO Pacific			GEBCO Pacific	F	K014FL	K	2262	149.65	25.9	3412	Seri / Haru-No-Nanakusa ( 2490)
SPC_Dataset	1152	131.717	25.9	1224		Daito	9	Ridge	OUT_Ri_3	TRUE	OUT_Cha_24	0	0	Kitchingman			Kitchingman		01KL	0	2263	131.717	25.9	1224	Daito ( 1224)
SPC_Dataset	1153	135.167	25.8667	1488		Hokusei-Ryusei	6	Seamount	OUT_Smt_174	TRUE	OUT_Cha_24	0	0	Kitchingman			GEBCO Pacific		K014	K	2264	135.2	25.9	1488	Hokusei-Ryusei ( 1488)
SPC_Dataset	1156	145.95	25.842	1363	2500		13	Unknown	OUT_Unk_728	TRUE	OUT_Cha_19	0	0	Kitchingman			S2004 - ETOPO2	F	10F	1	2267	145.967	25.8833	1363	( 1363)
SPC_Dataset	1157	134.798	25.806	3273			13	Unknown	OUT_Unk_836	TRUE	OUT_Cha_24	0	0	Kitchingman			Hillier		L01	L	2269	134.8	25.8833	3273	( 3273)
SPC_Dataset	1159	135.433	25.8667	1486		Kita-Ryusei	6	Seamount	OUT_Smt_173	TRUE	OUT_Cha_24	0	0	Kitchingman			GEBCO Pacific		K014	K	2271	135.5	25.8833	1486	Kita-Ryusei ( 1486)
SPC_Dataset	1160	136.047	25.829	1489			13	Unknown	OUT_Unk_832	TRUE	OUT_Cha_23	0	0	Kitchingman			S2004 - ETOPO2		10	1	2272	136.067	25.8833	1489	( 1489)
SPC_Dataset	1163	146.183	25.8175	2459	2100		13	Unknown	OUT_Unk_729	TRUE	OUT_Cha_19	0	0	Kitchingman			Seamounts P.Wessel	F	F01L	F	2275	146.233	25.85	2459	( 2459)
SPC_Dataset	1164	133.867	25.85	2611			13	Unknown	OUT_Unk_838	TRUE	OUT_Clu_76	0	0	Kitchingman			Kitchingman		01L	0	2276	133.867	25.85	2611	( 2611)
SPC_Dataset	1165	167.417	25.8507	4232	2100		13	Unknown	OUT_Unk_643	TRUE	OUT_Iso_554	0	0	Kitchingman			Seamounts P.Wessel	F	F01	F	2277	167.45	25.8333	4232	( 4232)
SPC_Dataset	1166	163.3	25.8167	4504			13	Unknown	OUT_Unk_638	TRUE	OUT_Cha_18	0	0	Kitchingman			Kitchingman		01	0	2278	163.3	25.8167	4504	( 4504)
SPC_Dataset	1169	168.8	25.77	3951	3500	Naughler	6	Seamount	OUT_Smt_117	TRUE	OUT_Iso_556	0	0	Kitchingman			seamount catalog	F	5014Fl	5	2282	168.85	25.8	3951	Naughler ( 3951)
SPC_Dataset	1170	182.65	25.7512	2904	3600		13	Unknown	HW_Unk_113	TRUE	HW_Iso_127	0	0	Kitchingman			Seamounts P.Wessel	F	F01L	F	2283	182.733	25.7833	2904	( 2904)
SPC_Dataset	1171	147	25.8333	306	2500	Hanzawa / Castor	6	Seamount	OUT_Smt_142	TRUE	OUT_Cha_19	K	0	GEBCO Pacific			NGA data	F	401KFL	4	2284	147.133	25.7833	995	Hanzawa / Castor ( 306)
SPC_Dataset	1173	134.087	25.762	3286			13	Unknown	OUT_Unk_839	TRUE	OUT_Clu_76	0	0	Kitchingman			Hillier		L01	L	2287	134.133	25.7833	3286	( 3286)
SPC_Dataset	1174	134.583	25.75	3216		Daito	9	Ridge	OUT_Ri_3	TRUE	OUT_Cha_24	0	0	Kitchingman			GEBCO Pacific		K01L	K	2289	134.517	25.7667	3216	Daito ( 3216)
SPC_Dataset	1175	135.33	25.721	2611			13	Unknown	OUT_Unk_835	TRUE	OUT_Cha_24	0	0	Kitchingman			S2004 - ETOPO2		10	1	2290	135.35	25.7667	2611	( 2611)
SPC_Dataset	1176	135.5	25.725	2119			13	Unknown	OUT_Unk_834	TRUE	OUT_Cha_24	0	0	Kitchingman			Hillier		L01	L	2291	135.55	25.7667	2119	( 2119)
SPC_Dataset	1177	138.117	25.7667	4484			13	Unknown	JP_Unk_80	TRUE	JP_Iso_64	0	0	Kitchingman			Kitchingman		01L	0	2292	138.117	25.7667	4484	( 4484)
SPC_Dataset	1178	194.567	25.75	2500	2700		13	Unknown	HW_Unk_63	TRUE	HW_Iso_96	0	0	Kitchingman			Kitchingman	F	01FL	0	2293	194.567	25.75	2500	( 2500)
SPC_Dataset	1180	195.667	25.7167	3783			13	Unknown	HW_Unk_30	TRUE	HW_Cha_3	0	0	Kitchingman			Kitchingman		01	0	2298	195.667	25.7167	3783	( 3783)
SPC_Dataset	1181	199.78	25.69	2335	2100	Schumann	6	Seamount	HW_Smt_45	TRUE	HW_Iso_37	0	0	Kitchingman			seamount catalog	F	5041FKL	5	2299	199.833	25.7167	2335	Schumann ( 2335)
SPC_Dataset	1182	147.833	25.75	1330	1500	Katayama / Pollux	6	Seamount	OUT_Smt_143	TRUE	OUT_Cha_19	K	0	GEBCO Pacific			NGA data	F	401KFL	4	2300	147.8	25.7167	1301	Katayama / Pollux ( 1330)
SPC_Dataset	1183	169.24	25.68	3899	2200	Erickson	6	Seamount	OUT_Smt_116	TRUE	OUT_Iso_555	0	0	Kitchingman			seamount catalog	F	5014FL	5	2301	169.3	25.7167	3899	Erickson ( 3899)
SPC_Dataset	1184	133.3	25.7167	1740			13	Unknown	OUT_Unk_837	TRUE	OUT_Clu_75	0	0	Kitchingman			Kitchingman		01	0	2302	133.3	25.7167	1740	( 1740)
SPC_Dataset	1185	138.5	25.7167	4339			13	Unknown	JP_Unk_81	TRUE	JP_Iso_65	0	0	Kitchingman			Kitchingman		01L	0	2303	138.5	25.7167	4339	( 4339)
SPC_Dataset	1186	187.05	25.6517	1623	4800		13	Unknown	HW_Unk_114	TRUE	HW_Iso_128	0	0	Kitchingman			Seamounts P.Wessel	F	F01	F	2304	187.117	25.7	1623	( 1623)
SPC_Dataset	1187	186.567	25.6833	1688	4100		13	Unknown	HW_Unk_64	TRUE	HW_Clu_23	0	0	Kitchingman			Kitchingman	F	01F	0	2306	186.567	25.6833	1688	( 1688)
SPC_Dataset	1188	190.53	25.56	13	4200	Raita	14	Deep Bank	HW_DpBa_4	TRUE	HW_Iso_39	0	0	Kitchingman			seamount catalog	F	506J1FK	5	2307	190.567	25.6833	13	Raita ( 13)
SPC_Dataset	1189	153.317	25.6517	2962	2200		13	Unknown	MS_Unk_1	TRUE	MS_Clu_1	0	0	Kitchingman			Seamounts P.Wessel	F	F01	F	2310	153.4	25.6833	2962	( 2962)
SPC_Dataset	1194	163.116	25.629	4381	1660		13	Unknown	OUT_Unk_639	TRUE	OUT_Cha_18	0	0	Kitchingman			Hillier	L	L01	L	2317	163.167	25.65	4381	( 4381)
SPC_Dataset	1197	139.75	25.617	2633		Nishi-Kaitoku	12	Hill	JP_Hil_1	TRUE	JP_Iso_28	0	0	Kitchingman			GEBCO Pacific		K01L	K	2320	139.833	25.65	2633	Nishi-Kaitoku ( 2633)
SPC_Dataset	1198	136.217	25.6333	2270		Kyosei	6	Seamount	OUT_Smt_171	TRUE	OUT_Cha_23	0	0	Kitchingman			NGA data		401	4	2322	136.217	25.6333	2270	Kyosei ( 2270)
SPC_Dataset	1200	142.533	25.6167	1539			13	Unknown	JP_Unk_82	TRUE	JP_Clu_5	0	0	Kitchingman			Kitchingman		01L	0	2324	142.533	25.6167	1539	( 1539)
SPC_Dataset	1203	135.626	25.573	1341		Ryusei	6	Seamount	OUT_Smt_172	TRUE	OUT_Cha_24	0	0	Kitchingman			S2004 - ETOPO2		104K	1	2327	135.667	25.6167	1341	Ryusei ( 1341)
SPC_Dataset	1204	135.9	25.6167	2144			13	Unknown	OUT_Unk_833	TRUE	OUT_Cha_24	0	0	Kitchingman			Kitchingman		01	0	2328	135.9	25.6167	2144	( 2144)
SPC_Dataset	1205	195.783	25.5854	2513	2800		13	Unknown	HW_Unk_31	TRUE	HW_Cha_3	0	0	Kitchingman			Seamounts P.Wessel	F	F01L	F	2329	195.833	25.6	2513	( 2513)
SPC_Dataset	1207	167.3	25.6	4309			13	Unknown	OUT_Unk_644	TRUE	OUT_Clu_44	0	0	Kitchingman			Kitchingman		01	0	2331	167.3	25.6	4309	( 4309)
SPC_Dataset	1208	199.467	25.5833	3962			13	Unknown	HW_Unk_32	TRUE	HW_Iso_77	0	0	Kitchingman			Kitchingman		01L	0	2333	199.467	25.5833	3962	( 3962)
SPC_Dataset	1210	187.667	25.55	40		Northampton West	5	Drowned Bank	HW_DrBa_8	TRUE	HW_Clu_12	8	0	Coral Reef Mapping Project			Kitchingman		0J81FL	0	2336	187.667	25.55	173	Northampton West ( 40)
SPC_Dataset	1214	168.05	25.5191	3461	3400	Rosenberg	6	Seamount	OUT_Smt_156	TRUE	OUT_Iso_716	0	0	Kitchingman			Seamounts P.Wessel	F	F014L	F	2340	168.117	25.5333	3461	Rosenberg ( 3461)
SPC_Dataset	1215	149.405	25.491	2390	3000	Nazuna	6	Seamount	OUT_Smt_146	TRUE	OUT_Iso_647	K	0	GEBCO Pacific			Hillier	F	L01KF	L	2341	149.467	25.5167	2920	Nazuna ( 2390)
SPC_Dataset	1217	186.517	25.5	2129			13	Unknown	HW_Unk_65	TRUE	HW_Clu_23	0	0	Kitchingman			Kitchingman		01	0	2343	186.517	25.5	2129	( 2129)
SPC_Dataset	1221	196.05	25.4196	2896	2400		13	Unknown	HW_Unk_33	TRUE	HW_Cha_3	0	0	Kitchingman			Seamounts P.Wessel	F	F01L	F	2348	196.133	25.45	2896	( 2896)
SPC_Dataset	1222	200.3	25.45	3819			13	Unknown	HW_Unk_34	TRUE	HW_Iso_78	0	0	Kitchingman			Kitchingman		01L	0	2349	200.3	25.45	3819	( 3819)
SPC_Dataset	1223	153.333	25.45	3315		Lockwood	6	Seamount	MS_Smt_2	TRUE	MS_Clu_1	0	0	Kitchingman			Kitchingman		014	0	2350	153.333	25.45	3315	Lockwood ( 3315)
SPC_Dataset	1224	167.217	25.4196	4018	1700	Rea	6	Seamount	OUT_Smt_115	TRUE	OUT_Clu_44	0	0	Kitchingman			Seamounts P.Wessel	F	F0145	F	2351	167.267	25.45	4018	Rea ( 4018)
SPC_Dataset	1229	187.967	25.3833	27	5200	Northampton East	5	Drowned Bank	HW_DrBa_6	TRUE	HW_Clu_12	0	0	Kitchingman			Kitchingman	F	0J681FK	0	2358	187.967	25.3833	27	Northampton East ( 27)
SPC_Dataset	1232	189.35	25.4527	3	5600	Maro	4	Drowned Atoll	HW_Dat_1	TRUE	HW_Clu_14	0	0	Kitchingman			Seamounts P.Wessel	F	F0X1K	F	2361	189.483	25.3778	3	Maro ( 3)
SPC_Dataset	1236	133.25	25.3	1318		Daito	9	Ridge	OUT_Ri_3	TRUE	OUT_Cha_24	0	0	Kitchingman			GEBCO Pacific		K014	K	2366	133.217	25.3667	1318	Daito ( 1318)
SPC_Dataset	1237	196.3	25.35	3350	1800		13	Unknown	HW_Unk_35	TRUE	HW_Cha_3	0	0	Kitchingman			Kitchingman	F	01L	0	2367	196.3	25.35	3350	( 3350)
SPC_Dataset	1240	136.127	25.323	1800			13	Unknown	OUT_Unk_840	TRUE	OUT_Clu_77	0	0	Kitchingman			S2004 - ETOPO2		10	1	2371	136.167	25.35	1800	( 1800)
SPC_Dataset	1242	148.45	25.3	1180	2500	Hakobe	6	Seamount	OUT_Smt_148	TRUE	OUT_Clu_62	K	0	GEBCO Pacific			GEBCO Pacific	F	K01KF	K	2373	148.483	25.3333	1715	Hakobe ( 1180)
SPC_Dataset	1243	142.8	25.3167	2207			13	Unknown	JP_Unk_83	TRUE	JP_Clu_5	0	0	Kitchingman			Kitchingman		01	0	2374	142.8	25.3167	2207	( 2207)
SPC_Dataset	1244	143.833	25.3167	1310	700	Minami	12	Hill	JP_Hil_6	TRUE	JP_Iso_48	K	0	GEBCO Pacific			Kitchingman	K	01K	0	2375	143.833	25.3167	1300	Minami ( 1310)
SPC_Dataset	1245	191.533	25.3	682	2800		13	Unknown	HW_Unk_66	TRUE	HW_Clu_24	0	0	Kitchingman			Kitchingman	F	01F	0	2376	191.533	25.3	682	( 682)
SPC_Dataset	1246	187.667	25.2833	1537			13	Unknown	HW_Unk_67	TRUE	HW_Clu_12	0	0	Kitchingman			Kitchingman		01L	0	2379	187.667	25.2833	1537	( 1537)
SPC_Dataset	1247	148.117	25.2167	1190	3000	Suzuna	6	Seamount	OUT_Smt_149	TRUE	OUT_Clu_62	K	0	GEBCO Pacific			GEBCO Pacific	F	K014FL	K	2381	148.2	25.2833	2274	Suzuna ( 1190)
SPC_Dataset	1248	162.835	25.227	3721	2360		13	Unknown	OUT_Unk_640	TRUE	OUT_Cha_18	0	0	Kitchingman			Hillier	L	L01	L	2382	162.883	25.2667	3721	( 3721)
SPC_Dataset	1249	186.367	25.25	3441			13	Unknown	HW_Unk_68	TRUE	HW_Clu_23	0	0	Kitchingman			Kitchingman		01L	0	2383	186.367	25.25	3441	( 3441)
SPC_Dataset	1251	152.7	25.2372	2783	2800		13	Unknown	MS_Unk_10	TRUE	MS_Iso_6	0	0	Kitchingman			Seamounts P.Wessel	F	F01L	F	2386	152.767	25.25	2783	( 2783)
SPC_Dataset	1253	187.567	25.2167	1542	2700		13	Unknown	HW_Unk_69	TRUE	HW_Clu_12	0	0	Kitchingman			Kitchingman	F	01FL	0	2389	187.567	25.2167	1542	( 1542)
SPC_Dataset	1255	135.167	25.2167	4007		Minami-Rensei	6	Seamount	OUT_Smt_182	TRUE	OUT_Iso_730	0	0	Kitchingman			Kitchingman		014KLL	0	2392	135.167	25.2167	4007	Minami-Rensei ( 4007)
SPC_Dataset	1256	135.917	25.1833	1520		Suisei	6	Seamount	OUT_Smt_176	TRUE	OUT_Clu_77	K	0	GEBCO Pacific			GEBCO Pacific		K014LL	K	2393	136	25.2167	1520	Suisei ( 1520)
SPC_Dataset	1257	197.983	25.2	1934	2800		13	Unknown	HW_Unk_36	TRUE	HW_Iso_79	0	0	Kitchingman			Kitchingman	F	01FL	0	2394	197.983	25.2	1934	( 1934)
SPC_Dataset	1258	198.29	25.17	1912	4400	Mendelssohn / Jason	6	Seamount	HW_Smt_43	TRUE	HW_Iso_36	0	0	Kitchingman			seamount catalog	F	5041FKL	5	2395	198.333	25.2	1912	Mendelssohn / Jason ( 1912)
SPC_Dataset	1259	133.048	25.137	2420	1120		13	Unknown	OUT_Unk_841	TRUE	OUT_Iso_731	0	0	Kitchingman			Hillier	L	L01	L	2397	133.117	25.2	2420	( 2420)
SPC_Dataset	1262	149.133	25.1333	3100	2500	Gogyo	6	Seamount	OUT_Smt_147	TRUE	OUT_Iso_648	K	0	GEBCO Pacific			GEBCO Pacific	K	K014L	K	2400	149.167	25.1833	2638	Gogyo ( 3100)
SPC_Dataset	1263	135.683	25.15	1458		Kosei	6	Seamount	OUT_Smt_178	TRUE	OUT_Clu_77		0				seamount catalog		5014	5	2402	135.75	25.1667	1458	Kosei ( 1458)
SPC_Dataset	1264	143.567	25.15	3970			13	Unknown	JP_Unk_84	TRUE	JP_Iso_66	0	0	Kitchingman			Kitchingman		01	0	2406	143.567	25.15	3970	( 3970)
SPC_Dataset	1265	202.25	25.1333	3626			13	Unknown	HW_Unk_37	TRUE	HW_Iso_80	0	0	Kitchingman			Kitchingman		01L	0	2407	202.25	25.1333	3626	( 3626)
SPC_Dataset	1266	138.917	25.1333	3916			13	Unknown	JP_Unk_85	TRUE	JP_Iso_67	0	0	Kitchingman			Kitchingman		01	0	2408	138.917	25.1333	3916	( 3916)
SPC_Dataset	1267	151.867	25.1167	3680			13	Unknown	MS_Unk_11	TRUE	MS_Iso_13	0	0	Kitchingman			Kitchingman		01L	0	2409	151.867	25.1167	3680	( 3680)
SPC_Dataset	1270	133.417	25.1	2016	2108		13	Unknown	OUT_Unk_842	TRUE	OUT_Iso_732	0	0	Kitchingman			Kitchingman	L	01L	0	2413	133.417	25.1	2016	( 2016)
SPC_Dataset	1271	189.867	25.0833	1729			13	Unknown	HW_Unk_70	TRUE	HW_Clu_14	0	0	Kitchingman			Kitchingman		01	0	2414	189.867	25.0833	1729	( 1729)
SPC_Dataset	1272	148.583	25.05	1120	3500	Hotokenoza	7	Guyot	OUT_Guy_36	TRUE	OUT_Clu_62	K	0	GEBCO Pacific			GEBCO Pacific	F	K01FL	K	2416	148.633	25.0833	1158	Hotokenoza ( 1120)
SPC_Dataset	1273	134.267	25.05	2984		Sotsuju	6	Seamount	OUT_Smt_192	TRUE	OUT_Clu_80	0	0	Kitchingman			GEBCO Pacific		K014LL	K	2418	134.333	25.0833	2984	Sotsuju ( 2984)
SPC_Dataset	1274	137.9	25.0833	4306			13	Unknown	JP_Unk_86	TRUE	JP_Iso_68	0	0	Kitchingman			Kitchingman		01L	0	2419	137.9	25.0833	4306	( 4306)
SPC_Dataset	1275	140.05	25.0667	2269			13	Unknown	JP_Unk_87	TRUE	JP_Iso_69	0	0	Kitchingman			Kitchingman		01	0	2420	140.05	25.0667	2269	( 2269)
SPC_Dataset	1276	187.483	24.9885	2231	3500		13	Unknown	HW_Unk_71	TRUE	HW_Clu_12	0	0	Kitchingman			Seamounts P.Wessel	F	F01L	F	2423	187.517	25.0333	2231	( 2231)
SPC_Dataset	1277	200.417	25.0333	3794			13	Unknown	HW_Unk_38	TRUE	HW_Iso_81	0	0	Kitchingman			Kitchingman		01L	0	2424	200.417	25.0333	3794	( 3794)
SPC_Dataset	1278	161.99	24.99	2434	2400	Taylor	6	Seamount	OUT_Smt_109	TRUE	OUT_Iso_548	0	0	Kitchingman			seamount catalog	F	5014FL	5	2425	162.05	25.0333	2434	Taylor ( 2434)
SPC_Dataset	1280	137.6	25.0167	4403			13	Unknown	JP_Unk_88	TRUE	JP_Iso_35	0	0	Kitchingman			Kitchingman		01	0	2430	137.6	25.0167	4403	( 4403)
SPC_Dataset	1283	135.3	24.9667	3760		Nishi-Kosei	6	Seamount	OUT_Smt_179	TRUE	OUT_Iso_727	0	0	Kitchingman			GEBCO Pacific		K014L	K	2434	135.567	24.9833	3760	Nishi-Kosei ( 3760)
SPC_Dataset	1286	189.5	24.9167	2819	2300		13	Unknown	HW_Unk_72	TRUE	HW_Clu_14	0	0	Kitchingman			Kitchingman	F	01F	0	2440	189.5	24.9167	2819	( 2819)
SPC_Dataset	1287	202.433	24.9167	3703			13	Unknown	HW_Unk_39	TRUE	HW_Iso_82	0	0	Kitchingman			Kitchingman		01L	0	2441	202.433	24.9167	3703	( 3703)
SPC_Dataset	1288	202.967	24.9167	2224	3300		13	Unknown	HW_Unk_40	TRUE	HW_Iso_83	0	0	Kitchingman			Kitchingman	F	01FL	0	2442	202.967	24.9167	2224	( 2224)
SPC_Dataset	1289	152.667	24.9167	1919	2600		13	Unknown	MS_Unk_12	TRUE	MS_Clu_3	0	0	Kitchingman			Kitchingman	F	01F	0	2443	152.667	24.9167	1919	( 1919)
SPC_Dataset	1290	162.783	24.9	3491			13	Unknown	OUT_Unk_641	TRUE	OUT_Cha_18	0	0	Kitchingman			Kitchingman		01	0	2444	162.783	24.9	3491	( 3491)
SPC_Dataset	1291	167.683	24.8891	4651	2400		13	Unknown	OUT_Unk_645	TRUE	OUT_Iso_557	0	0	Kitchingman			Seamounts P.Wessel	F	F01	F	2445	167.75	24.9	4651	( 4651)
SPC_Dataset	1292	148.25	24.85	2390	3500	Suzushiro	6	Seamount	OUT_Smt_150	TRUE	OUT_Clu_62	K	0	GEBCO Pacific			GEBCO Pacific	F	K014F	K	2449	148.3	24.8833	2157	Suzushiro ( 2390)
SPC_Dataset	1295	190.417	24.8667	1965			13	Unknown	HW_Unk_73	TRUE	HW_Iso_97	0	0	Kitchingman			Kitchingman		01FL	0	2452	190.417	24.8667	1965	( 1965)
SPC_Dataset	1299	134.208	24.77	2975			13	Unknown	OUT_Unk_849	TRUE	OUT_Clu_80	0	0	Kitchingman			S2004 - ETOPO2		10	1	2459	134.267	24.8167	2975	( 2975)
SPC_Dataset	1300	136.9	24.8167	4025	1722		13	Unknown	OUT_Unk_843	TRUE	OUT_Iso_733	0	0	Kitchingman			Kitchingman	L	01L	0	2460	136.9	24.8167	4025	( 4025)
SPC_Dataset	1302	155.9	24.7667	3548	2400	Barbor	6	Seamount	MS_Smt_3	TRUE	MS_Iso_3	0	0	Kitchingman			NGA data	F	401FL	4	2462	155.95	24.8	3548	Barbor ( 3548)
SPC_Dataset	1303	186.217	24.7564	1425	3400	Don Quixote	6	Seamount	HW_Smt_53	TRUE	HW_Iso_44	0	0	Kitchingman			Seamounts P.Wessel	F	F04X12KL	F	2463	186.267	24.7833	1425	Don Quixote ( 1425)
SPC_Dataset	1304	186.633	24.7833	3884	1900		13	Unknown	HW_Unk_74	TRUE	HW_Iso_98	0	0	Kitchingman			Kitchingman	F	01F	0	2464	186.633	24.7833	3884	( 3884)
SPC_Dataset	1305	202.433	24.7833	3716			13	Unknown	HW_Unk_41	TRUE	HW_Iso_84	0	0	Kitchingman			Kitchingman		01L	0	2465	202.433	24.7833	3716	( 3716)
SPC_Dataset	1306	187.2	24.7067	1909	2600	Haaheo	6	Seamount	HW_Smt_54	TRUE	HW_Iso_45	0	0	Kitchingman			Seamounts P.Wessel	F	F041XKL	F	2466	187.25	24.7667	1909	Haaheo ( 1909)
SPC_Dataset	1307	133.633	24.7167	888	3400	Kiju	6	Seamount	OUT_Smt_195	TRUE	OUT_Iso_738	K	0	GEBCO Pacific			GEBCO Pacific	K	K014L	K	2467	133.683	24.7667	1989	Kiju ( 888)
SPC_Dataset	1308	190.067	24.75	3401	1900		13	Unknown	HW_Unk_75	TRUE	HW_Clu_14	0	0	Kitchingman			Kitchingman	F	01FL	0	2468	190.067	24.75	3401	( 3401)
SPC_Dataset	1310	190.95	24.7333	3005			13	Unknown	HW_Unk_76	TRUE	HW_Iso_99	0	0	Kitchingman			Kitchingman		01	0	2470	190.95	24.7333	3005	( 3005)
SPC_Dataset	1312	182.117	24.6901	3394	4100	Stickleblack	6	Seamount	OUT_Smt_86	TRUE	OUT_Iso_513	0	0	Kitchingman			Seamounts P.Wessel	F	F014L	F	2472	182.167	24.7167	3394	Stickleblack ( 3394)
SPC_Dataset	1313	152.833	24.7167	3084	2800		13	Unknown	MS_Unk_13	TRUE	MS_Clu_3	0	0	Kitchingman			Kitchingman	F	01F	0	2475	152.833	24.7167	3084	( 3084)
SPC_Dataset	1314	134.767	24.7	3393		Hakuju	6	Seamount	OUT_Smt_193	TRUE	OUT_Iso_736	0	0	Kitchingman			GEBCO Pacific		K014LL	K	2477	134.8	24.7167	3393	Hakuju ( 3393)
SPC_Dataset	1315	163.2	24.66	4234	1800	Newhouse	6	Seamount	OUT_Smt_108	TRUE	OUT_Iso_547	0	0	Kitchingman			seamount catalog	F	5014F	5	2478	163.25	24.7	4234	Newhouse ( 4234)
SPC_Dataset	1316	158.817	24.657	3066	4800		13	Unknown	OUT_Unk_648	TRUE	OUT_Iso_563	0	0	Kitchingman			Seamounts P.Wessel	F	F01	F	2479	158.867	24.6833	3066	( 3066)
SPC_Dataset	1318	136.45	24.6167	1475		Shinsei	6	Seamount	OUT_Smt_184	TRUE	OUT_Clu_78	0	0	Kitchingman			GEBCO Pacific		K014LL	K	2482	136.517	24.6667	1475	Shinsei ( 1475)
SPC_Dataset	1321	186.017	24.5907	2543	2400		13	Unknown	HW_Unk_77	TRUE	HW_Iso_100	0	0	Kitchingman			Seamounts P.Wessel	F	F01	F	2486	186.067	24.6167	2543	( 2543)
SPC_Dataset	1323	167.55	24.5907	3597	3400		13	Unknown	OUT_Unk_646	TRUE	OUT_Iso_558	0	0	Kitchingman			Seamounts P.Wessel	F	F01	F	2489	167.617	24.6	3597	( 3597)
SPC_Dataset	1324	199	24.5833	3228			13	Unknown	HW_Unk_42	TRUE	HW_Iso_85	0	0	Kitchingman			Kitchingman		01L	0	2491	199	24.5833	3228	( 3228)
SPC_Dataset	1326	152.267	24.55	3457			13	Unknown	MS_Unk_14	TRUE	MS_Iso_14	0	0	Kitchingman			Kitchingman		01L	0	2496	152.267	24.55	3457	( 3457)
SPC_Dataset	1327	134.317	24.5	1345		Beiju	14	Deep Bank	OUT_DpBa_2	TRUE	OUT_Clu_80	0	0	Kitchingman			GEBCO Pacific		K014L	K	2498	134.367	24.55	1345	Beiju ( 1345)
SPC_Dataset	1329	133.585	24.4933	1180	3000	Koki	6	Seamount	OUT_Smt_196	TRUE	OUT_Iso_739	K	0	GEBCO Pacific			NGA data	K	401KL	4	2500	133.65	24.5333	2601	Koki ( 1180)
SPC_Dataset	1330	136.283	24.5333	3172		Choshinsei	6	Seamount	OUT_Smt_185	TRUE	OUT_Clu_78	0	0	Kitchingman			Kitchingman		014K	0	2501	136.283	24.5333	3172	Choshinsei ( 3172)
SPC_Dataset	1331	190.433	24.5167	3648			13	Unknown	HW_Unk_78	TRUE	HW_Iso_101	0	0	Kitchingman			Kitchingman		01	0	2502	190.433	24.5167	3648	( 3648)
SPC_Dataset	1332	143	24.5167	3310			13	Unknown	JP_Unk_89	TRUE	JP_Clu_13	0	0	Kitchingman			Kitchingman		01	0	2504	143	24.5167	3310	( 3310)
SPC_Dataset	1333	160.718	24.45	4393	2300		13	Unknown	OUT_Unk_657	TRUE	OUT_Iso_568	0	0	Kitchingman			Hillier	F	L01F	L	2505	160.767	24.5167	4393	( 4393)
SPC_Dataset	1335	157.35	24.5	3889			13	Unknown	MS_Unk_15	TRUE	MS_Iso_15	0	0	Kitchingman			Kitchingman		01FL	0	2508	157.35	24.5	3889	( 3889)
SPC_Dataset	1336	143.1	24.4833	3272			13	Unknown	JP_Unk_90	TRUE	JP_Clu_13	0	0	Kitchingman			Kitchingman		01	0	2509	143.1	24.4833	3272	( 3272)
SPC_Dataset	1337	133.05	24.4667	2598		Kanreki	6	Seamount	OUT_Smt_197	TRUE	OUT_Iso_740	0	0	Kitchingman			Kitchingman		014K	0	2510	133.05	24.4667	2598	Kanreki ( 2598)
SPC_Dataset	1338	152.033	24.8167	3808			13	Unknown	MS_Unk_16	TRUE	MS_Iso_16	0	0	Kitchingman			Kitchingman		01L	0	2457	152.033	24.8167	3808	( 3808)
SPC_Dataset	1339	135.297	24.4761	2837		Furo	6	Seamount	OUT_Smt_194	TRUE	OUT_Iso_737	0	0	Kitchingman			NGA data		40KLL	4	2511	135.367	24.4667	2837	Furo ( 2837)
SPC_Dataset	1340	154.533	24.45	1372	3900		13	Unknown	MS_Unk_17	TRUE	MS_Iso_17	0	0	Kitchingman			Kitchingman	F	01FL	0	2512	154.533	24.45	1372	( 1372)
SPC_Dataset	1341	137.272	24.423	4385			13	Unknown	OUT_Unk_844	TRUE	OUT_Iso_734	0	0	Kitchingman			S2004 - ETOPO2		10	1	2514	137.333	24.45	4385	( 4385)
SPC_Dataset	1343	198.267	24.4167	3702			13	Unknown	HW_Unk_43	TRUE	HW_Clu_20	0	0	Kitchingman			Kitchingman		01L	0	2516	198.267	24.4167	3702	( 3702)
SPC_Dataset	1345	198.4	24.4	3505			13	Unknown	HW_Unk_44	TRUE	HW_Clu_20	0	0	Kitchingman			Kitchingman		01FL	0	2519	198.4	24.4	3505	( 3505)
SPC_Dataset	1346	198.517	24.4	3378	1800		13	Unknown	HW_Unk_45	TRUE	HW_Clu_20	0	0	Kitchingman			Kitchingman	F	01	0	2520	198.517	24.4	3378	( 3378)
SPC_Dataset	1347	148.933	24.367	4777	1366		13	Unknown	OUT_Unk_730	TRUE	OUT_Iso_649	0	0	Kitchingman			Hillier	L	L01	L	2521	148.983	24.4	4777	( 4777)
SPC_Dataset	1349	136.021	24.367	3738	1105	Minami-Shoshinsei	6	Seamount	OUT_Smt_186	TRUE	OUT_Clu_78	0	0	Kitchingman			Hillier	L	L014KL	L	2523	136.083	24.4	3738	Minami-Shoshinsei ( 3738)
SPC_Dataset	1350	192.9	24.3667	4		Saint Rogatien	5	Drowned Bank	HW_DrBa_4	TRUE	HW_Clu_10	0	0	Kitchingman			Kitchingman		0581FK	0	2526	192.9	24.3667	4	Saint Rogatien ( 4)
SPC_Dataset	1351	161.667	24.3586	2664	2200		13	Unknown	OUT_Unk_658	TRUE	OUT_Iso_566	0	0	Kitchingman			Seamounts P.Wessel	F	F01	F	2527	161.7	24.3667	2664	( 2664)
SPC_Dataset	1352	175.1	24.3667	3352	1600		13	Unknown	OUT_Unk_50	TRUE	OUT_Cha_3	0	0	Kitchingman			Kitchingman	F	01F	0	2528	175.1	24.3667	3352	( 3352)
SPC_Dataset	1355	186.217	24.3254	3009	4000	Euphemia	6	Seamount	HW_Smt_52	TRUE	HW_Iso_43	0	0	Kitchingman			Seamounts P.Wessel	F	F40X1K	F	2531	186.267	24.35	3009	Euphemia ( 3009)
SPC_Dataset	1359	132.067	24.35	1757		Oki-Daito North	9	Ridge	OUT_Ri_5	TRUE	OUT_Cha_26	0	0	Kitchingman			Kitchingman		014K	0	2536	132.067	24.35	1757	Oki-Daito North ( 1757)
SPC_Dataset	1361	191.167	24.3333	2615	1500		13	Unknown	HW_Unk_79	TRUE	HW_Iso_102	0	0	Kitchingman			Kitchingman	F	01FL	0	2538	191.167	24.3333	2615	( 2615)
SPC_Dataset	1362	193.95	24.3254	760	3300		13	Unknown	HW_Unk_80	TRUE	HW_Iso_103	0	0	Kitchingman			Seamounts P.Wessel	F	F01L	F	2539	194	24.3333	760	( 760)
SPC_Dataset	1363	199.2	24.3167	3547	1800		13	Unknown	HW_Unk_46	TRUE	HW_Iso_86	0	0	Kitchingman			Kitchingman	F	01FL	0	2540	199.2	24.3167	3547	( 3547)
SPC_Dataset	1365	167.45	24.2923	3872	2100	Buffington	6	Seamount	OUT_Smt_118	TRUE	OUT_Iso_559	0	0	Kitchingman			Seamounts P.Wessel	F	F014L	F	2543	167.467	24.3167	3872	Buffington ( 3872)
SPC_Dataset	1366	159.254	24.268	3963			13	Unknown	OUT_Unk_649	TRUE	OUT_Iso_564	0	0	Kitchingman			S2004 - ETOPO2		10	1	2546	159.3	24.3	3963	( 3963)
SPC_Dataset	1367	131.467	24.2833	1550			13	Unknown	OUT_Unk_850	TRUE	OUT_Clu_82	0	0	Kitchingman			Kitchingman		01	0	2550	131.467	24.2833	1550	( 1550)
SPC_Dataset	1369	142.95	24.2667	2426			13	Unknown	JP_Unk_91	TRUE	JP_Clu_13	0	0	Kitchingman			Kitchingman		01L	0	2552	142.95	24.2667	2426	( 2426)
SPC_Dataset	1370	144.1	24.25	4324			13	Unknown	JP_Unk_92	TRUE	JP_Clu_12	0	0	Kitchingman			Kitchingman		01	0	2553	144.1	24.25	4324	( 4324)
SPC_Dataset	1372	152.333	24.25	2142	5400		13	Unknown	MS_Unk_18	TRUE	MS_Iso_18	0	0	Kitchingman			Kitchingman	F	01FL	0	2555	152.333	24.25	2142	( 2142)
SPC_Dataset	1373	141.5	24.25	14		Fukutoku-Okanoba	6	Seamount	JP_Smt_29	TRUE	JP_Cha_2	7	0	Volcano data NGDC			Kitchingman		071	0	2556	141.5	24.25	117	Fukutoku-Okanoba ( 14)
SPC_Dataset	1374	153.767	24.2333	4308	2700		13	Unknown	MS_Unk_19	TRUE	MS_Iso_19	0	0	Kitchingman			Kitchingman	F	01F	0	2557	153.767	24.2333	4308	( 4308)
SPC_Dataset	1375	193.04	24.2167	40			5	Drowned Bank	HW_DrBa_3	TRUE	HW_Clu_10	8	0	Coral Reef Mapping Project			Coral Reef Mapping Project		801	8	2559	193.1	24.2167	84	( 40)
SPC_Dataset	1376	198.233	24.2167	3723			13	Unknown	HW_Unk_47	TRUE	HW_Iso_87	0	0	Kitchingman			Kitchingman		01L	0	2560	198.233	24.2167	3723	( 3723)
SPC_Dataset	1377	167.2	24.17	3807	2200	Buffington	6	Seamount	OUT_Smt_119	TRUE	OUT_Iso_560	0	0	Kitchingman			seamount catalog	F	501F	5	2562	167.25	24.2	3807	Buffington ( 3807)
SPC_Dataset	1378	150	24.1167	1200	4500	Kanrin / Alcatraz	7	Guyot	OUT_Guy_37	TRUE	OUT_Iso_650	K	0	GEBCO Pacific			GEBCO Pacific	K	K0145FL	K	2563	150.033	24.1833	1126	Kanrin / Alcatraz ( 1200)
SPC_Dataset	1379	160.793	24.141	3402			13	Unknown	OUT_Unk_660	TRUE	OUT_Clu_50	0	0	Kitchingman			S2004 - ETOPO2		10	1	2564	160.833	24.1667	3402	( 3402)
SPC_Dataset	1380	131.817	24.1667	1841			13	Unknown	OUT_Unk_851	TRUE	OUT_Clu_82	0	0	Kitchingman			Kitchingman		01	0	2566	131.817	24.1667	1841	( 1841)
SPC_Dataset	1382	144.233	24.15	3859			13	Unknown	JP_Unk_93	TRUE	JP_Clu_12	0	0	Kitchingman			Kitchingman		01L	0	2568	144.233	24.15	3859	( 3859)
SPC_Dataset	1383	131.9	24.15	1924			13	Unknown	OUT_Unk_852	TRUE	OUT_Clu_82	0	0	Kitchingman			Kitchingman		01	0	2570	131.9	24.15	1924	( 1924)
SPC_Dataset	1385	141.233	24.05	513	900	Nishi-Fukutoku	6	Seamount	JP_Smt_28	TRUE	JP_Cha_2	K	0	GEBCO Pacific			GEBCO Pacific	K	K014	K	2572	141.3	24.1333	684	Nishi-Fukutoku ( 513)
SPC_Dataset	1386	141.617	24.05	201	1500	Fukutoku / Hukutoku	6	Seamount	JP_Smt_27	TRUE	JP_Cha_2	K	0	GEBCO Pacific			GEBCO Pacific	K	K014	K	2575	141.667	24.0833	731	Fukutoku / Hukutoku ( 201)
SPC_Dataset	1389	144.333	24.05	3246			13	Unknown	JP_Unk_94	TRUE	JP_Clu_12	0	0	Kitchingman			Kitchingman		01	0	2579	144.333	24.05	3246	( 3246)
SPC_Dataset	1390	158.95	24.027	2481	2500		13	Unknown	OUT_Unk_651	TRUE	OUT_Clu_47	0	0	Kitchingman			Seamounts P.Wessel	F	F01L	F	2580	159	24.05	2481	( 2481)
SPC_Dataset	1392	138.733	24.05	3690			13	Unknown	JP_Unk_1	TRUE	JP_Iso_9	0	0	Kitchingman			Kitchingman		01	0	2583	138.733	24.05	3690	( 3690)
SPC_Dataset	1393	159.517	24.027	2594	3400		13	Unknown	OUT_Unk_650	TRUE	OUT_Clu_47	0	0	Kitchingman			Seamounts P.Wessel	F	F01	F	2584	159.55	24.0333	2594	( 2594)
SPC_Dataset	1394	186.933	24.0104	1038	2700	Tamana	6	Seamount	HW_Smt_50	TRUE	HW_Iso_41	0	0	Kitchingman			Seamounts P.Wessel	F	F04X1KL	F	2586	187.033	24.0167	1038	Tamana ( 1038)
SPC_Dataset	1395	202.833	24.0167	3344			13	Unknown	HW_Unk_48	TRUE	HW_Iso_88	0	0	Kitchingman			Kitchingman		01L	0	2587	202.833	24.0167	3344	( 3344)
SPC_Dataset	1398	136.967	24.0167	3642			13	Unknown	OUT_Unk_845	TRUE	OUT_Clu_79	0	0	Kitchingman			Kitchingman		01	0	2590	136.967	24.0167	3642	( 3642)
SPC_Dataset	1399	161.118	23.969	3906	1137		13	Unknown	OUT_Unk_659	TRUE	OUT_Iso_570	0	0	Kitchingman			Hillier	L	L01	L	2591	161.15	24	3906	( 3906)
SPC_Dataset	1400	134.483	23.9667	2590		Yayoi	6	Seamount	OUT_Smt_198	TRUE	OUT_Clu_81	0	0	Kitchingman			GEBCO Pacific		K01	K	2593	134.55	24	2590	Yayoi ( 2590)
SPC_Dataset	1401	194.367	23.9833	234			13	Unknown	HW_Unk_11	TRUE	HW_Clu_10	0	0	Kitchingman			Kitchingman		01F	0	2594	194.367	23.9833	234	( 234)
SPC_Dataset	1402	204.767	23.9833	3430			13	Unknown	HW_Unk_49	TRUE	HW_Iso_89	0	0	Kitchingman			Kitchingman		01L	0	2595	204.767	23.9833	3430	( 3430)
SPC_Dataset	1405	167.9	23.9773	3341	2000	Sylvester	6	Seamount	OUT_Smt_120	TRUE	OUT_Clu_45	0	0	Kitchingman			Seamounts P.Wessel	F	F014L	F	2599	167.95	23.9667	3341	Sylvester ( 3341)
SPC_Dataset	1406	175.05	23.9667	3933			13	Unknown	OUT_Unk_51	TRUE	OUT_Cha_3	0	0	Kitchingman			Kitchingman		01F	0	2600	175.05	23.9667	3933	( 3933)
SPC_Dataset	1409	161.68	23.9	4016	2700	Lord Howe Rise / Hydock	6	Seamount	OUT_Smt_124	TRUE	OUT_Iso_569	0	0	Kitchingman			seamount catalog	F	5014F	5	2603	161.733	23.9333	4016	Lord Howe Rise / Hydock ( 4016)
SPC_Dataset	1410	150.733	23.9167	1070			13	Unknown	MS_Unk_20	TRUE	MS_Iso_20	0	0	Kitchingman			Kitchingman		01	0	2605	150.733	23.9167	1070	( 1070)
SPC_Dataset	1411	194.25	23.9	194		Bank 6	14	Deep Bank	HW_DpBa_3	TRUE	HW_Clu_10	0	0	Kitchingman			Kitchingman		016FL	0	2606	194.25	23.9	194	Bank 6 ( 194)
SPC_Dataset	1412	160.783	23.8613	1105	3600		13	Unknown	OUT_Unk_661	TRUE	OUT_Clu_50	0	0	Kitchingman			Seamounts P.Wessel	F	F01L	F	2608	160.8	23.8833	1105	( 1105)
SPC_Dataset	1415	133.75	23.8333	2595		Mutsuki	6	Seamount	OUT_Smt_203	TRUE	OUT_Iso_745	0	0	Kitchingman			GEBCO Pacific		K01	K	2611	133.8	23.8833	2595	Mutsuki ( 2595)
SPC_Dataset	1416	136.833	23.8833	2786			13	Unknown	OUT_Unk_846	TRUE	OUT_Clu_79	0	0	Kitchingman			Kitchingman		01	0	2612	136.833	23.8833	2786	( 2786)
SPC_Dataset	1417	148.76	23.82	1220	3600	Seth	7	Guyot	OUT_Guy_38	TRUE	OUT_Iso_651	0	0	Kitchingman			seamount catalog	F	501FL	5	2614	148.8	23.85	1220	Seth ( 1220)
SPC_Dataset	1419	136.517	23.8167	3038		Kaguyahime	6	Seamount	OUT_Smt_189	TRUE	OUT_Clu_79	0	0	Kitchingman			GEBCO Pacific		K01	K	2617	136.567	23.85	3038	Kaguyahime ( 3038)
SPC_Dataset	1420	158.117	23.795	2048	3200		13	Unknown	OUT_Unk_652	TRUE	OUT_Clu_48	0	0	Kitchingman			Seamounts P.Wessel	F	F01L	F	2618	158.167	23.8333	2048	( 2048)
SPC_Dataset	1421	134.583	23.7667	3464		Usuki	6	Seamount	OUT_Smt_199	TRUE	OUT_Iso_741	0	0	Kitchingman			GEBCO Pacific		K01	K	2621	134.65	23.8333	3464	Usuki ( 3464)
SPC_Dataset	1422	138.983	23.8333	3782			13	Unknown	JP_Unk_2	TRUE	JP_Iso_10	0	0	Kitchingman			Kitchingman		01L	0	2622	138.983	23.8333	3782	( 3782)
SPC_Dataset	1423	174.75	23.8167	3321			13	Unknown	OUT_Unk_52	TRUE	OUT_Cha_3	0	0	Kitchingman			Kitchingman		01F	0	2623	174.75	23.8167	3321	( 3321)
SPC_Dataset	1425	136.267	23.7833	3024		Hokuto	6	Seamount	OUT_Smt_191	TRUE	OUT_Clu_79	0	0	Kitchingman			GEBCO Pacific		K01L	K	2625	136.3	23.8167	3024	Hokuto ( 3024)
SPC_Dataset	1426	141.033	23.8167	1810			13	Unknown	JP_Unk_3	TRUE	JP_Iso_11	0	0	Kitchingman			Kitchingman		01	0	2626	141.033	23.8167	1810	( 1810)
SPC_Dataset	1427	162.183	23.795	1631	2700		13	Unknown	OUT_Unk_663	TRUE	OUT_Clu_51	0	0	Kitchingman			Seamounts P.Wessel	F	F01L	F	2627	162.25	23.8	1631	( 1631)
SPC_Dataset	1429	141.717	23.75	551		Hita-Hiyosi	6	Seamount	JP_Smt_26	TRUE	JP_Cha_2	0	0	Kitchingman			GEBCO Pacific		K01	K	2630	141.767	23.7833	551	Hita-Hiyosi ( 551)
SPC_Dataset	1430	153.667	23.7833	3987	2800		13	Unknown	MS_Unk_21	TRUE	MS_Iso_21	0	0	Kitchingman			Kitchingman	F	01F	0	2631	153.667	23.7833	3987	( 3987)
SPC_Dataset	1431	159.325	23.78	1170	3980	Scripps	7	Guyot	OUT_Guy_23	TRUE	OUT_Clu_47	5	0	seamount catalog			Kitchingman	5	0145KFL	0	2632	159.367	23.7833	1240	Scripps ( 1170)
SPC_Dataset	1432	136.1	23.7833	3366			13	Unknown	OUT_Unk_848	TRUE	OUT_Clu_79	0	0	Kitchingman			Kitchingman		01	0	2634	136.1	23.7833	3366	( 3366)
SPC_Dataset	1434	136.767	23.7167	1746		Myojo	6	Seamount	OUT_Smt_188	TRUE	OUT_Clu_79	0	0	Kitchingman			GEBCO Pacific		K01	K	2636	136.833	23.75	1746	Myojo ( 1746)
SPC_Dataset	1437	158.383	23.6624	2815	4000		13	Unknown	OUT_Unk_653	TRUE	OUT_Clu_48	0	0	Kitchingman			Seamounts P.Wessel	F	F01L	F	2639	158.433	23.7167	2815	( 2815)
SPC_Dataset	1438	168.183	23.7167	4510			13	Unknown	OUT_Unk_647	TRUE	OUT_Clu_46	0	0	Kitchingman			Kitchingman		01	0	2640	168.183	23.7167	4510	( 4510)
SPC_Dataset	1443	151.9	23.6833	1129	3400		13	Unknown	MS_Unk_22	TRUE	MS_Iso_22	0	0	Kitchingman			Kitchingman	F	01F	0	2648	151.9	23.6833	1129	( 1129)
SPC_Dataset	1444	136.55	23.65	3512		Yusei	6	Seamount	OUT_Smt_190	TRUE	OUT_Clu_79	0	0	Kitchingman			GEBCO Pacific		K01	K	2651	136.633	23.6833	3512	Yusei ( 3512)
SPC_Dataset	1445	136.417	23.6667	2780			13	Unknown	OUT_Unk_847	TRUE	OUT_Clu_79	0	0	Kitchingman			Kitchingman		01	0	2652	136.417	23.6667	2780	( 2780)
SPC_Dataset	1446	141.867	23.65	548			13	Unknown	JP_Unk_44	TRUE	JP_Cha_2	0	0	Kitchingman			Kitchingman		01L	0	2653	141.867	23.65	548	( 548)
SPC_Dataset	1447	156.133	23.65	4181	3400		13	Unknown	MS_Unk_23	TRUE	MS_Iso_23	0	0	Kitchingman			Kitchingman	F	01F	0	2654	156.133	23.65	4181	( 4181)
SPC_Dataset	1448	157.333	23.65	30	4800		6	Seamount	MS_Smt_1	TRUE	MS_Iso_2	0	0	Kitchingman			Kitchingman	F	0156F	0	2655	157.333	23.65	30	( 30)
SPC_Dataset	1449	161.029	23.619	3739	2200		13	Unknown	OUT_Unk_662	TRUE	OUT_Clu_50	0	0	Kitchingman			Hillier	F	L01F	L	2656	161.1	23.65	3739	( 3739)
SPC_Dataset	1452	132.618	23.624	3624		Oki-Daito South	9	Ridge	OUT_Ri_4	TRUE	OUT_Cha_25	0	0	Kitchingman			S2004 - ETOPO2		10K	1	2660	132.667	23.65	3624	Oki-Daito South ( 3624)
SPC_Dataset	1453	134.25	23.6167	2488		Kisaragi	6	Seamount	OUT_Smt_202	TRUE	OUT_Iso_744	0	0	Kitchingman			GEBCO Pacific		K01L	K	2661	134.3	23.65	2488	Kisaragi ( 2488)
SPC_Dataset	1454	174.767	23.6333	2890	2000		13	Unknown	OUT_Unk_53	TRUE	OUT_Cha_3	0	0	Kitchingman			Kitchingman	F	01F	0	2662	174.767	23.6333	2890	( 2890)
SPC_Dataset	1455	168.73	23.59	2668	3500	Henry	6	Seamount	OUT_Smt_121	TRUE	OUT_Iso_561	0	0	Kitchingman			seamount catalog	F	5014FL	5	2663	168.772	23.6278	2668	Henry ( 2668)
SPC_Dataset	1459	136.05	23.583	3500		Shokujo / Tanabata	6	Seamount	JP_Smt_7	TRUE	JP_Iso_5	0	0	Kitchingman			GEBCO Pacific		K01	K	2669	136.1	23.5833	3500	Shokujo / Tanabata ( 3500)
SPC_Dataset	1460	136.8	23.55	2140		Ake-No-Myojo	6	Seamount	JP_Smt_9	TRUE	JP_Iso_7	0	0	Kitchingman			GEBCO Pacific		K01L	K	2670	136.833	23.5833	2140	Ake-No-Myojo ( 2140)
SPC_Dataset	1461	176.083	23.5667	4018			13	Unknown	OUT_Unk_54	TRUE	OUT_Iso_20	0	0	Kitchingman			Kitchingman		01F	0	2671	176.083	23.5667	4018	( 4018)
SPC_Dataset	1462	134.717	23.5167	2397		Satsuki	6	Seamount	OUT_Smt_200	TRUE	OUT_Iso_742	0	0	Kitchingman			GEBCO Pacific		K01L	K	2674	134.767	23.5667	2397	Satsuki ( 2397)
SPC_Dataset	1463	197.617	23.5333	3023			13	Unknown	HW_Unk_50	TRUE	HW_Iso_90	0	0	Kitchingman			Kitchingman		01	0	2675	197.617	23.5333	3023	( 3023)
SPC_Dataset	1464	141.905	23.507	30		Minami-Hiyoshi	6	Seamount	JP_Smt_25	TRUE	JP_Cha_2	7	0	Volcano data NGDC			Volcano data NGDC		701K	7	2676	141.983	23.5333	720	Minami-Hiyoshi ( 30)
SPC_Dataset	1466	135.533	23.517	3772		Fumisuki / Tai-Inreki	6	Seamount	JP_Smt_6	TRUE	JP_Iso_4	0	0	Kitchingman			GEBCO Pacific		K01L	K	2678	135.583	23.5333	3772	Fumisuki / Tai-Inreki ( 3772)
SPC_Dataset	1467	187.417	23.4966	2605	4000	Paul	6	Seamount	HW_Smt_44	TRUE	HW_Iso_40	0	0	Kitchingman			Seamounts P.Wessel	F	F041K	F	2679	187.467	23.5167	2605	Paul ( 2605)
SPC_Dataset	1468	175.433	23.5167	4219			13	Unknown	OUT_Unk_55	TRUE	OUT_Iso_67	0	0	Kitchingman			Kitchingman		01F	0	2680	175.433	23.5167	4219	( 4219)
SPC_Dataset	1469	138.867	23.5167	3856			13	Unknown	JP_Unk_4	TRUE	JP_Clu_2	0	0	Kitchingman			Kitchingman		01	0	2683	138.867	23.5167	3856	( 3856)
SPC_Dataset	1472	148.55	23.4634	2397	4400		13	Unknown	OUT_Unk_731	TRUE	OUT_Iso_652	0	0	Kitchingman			Seamounts P.Wessel	F	F01L	F	2686	148.617	23.5	2397	( 2397)
SPC_Dataset	1474	174.65	23.4833	4219			13	Unknown	OUT_Unk_56	TRUE	OUT_Cha_3	0	0	Kitchingman			Kitchingman		01F	0	2688	174.65	23.4833	4219	( 4219)
SPC_Dataset	1477	136.5	23.417	2779		Kengyu	6	Seamount	JP_Smt_8	TRUE	JP_Iso_6	0	0	Kitchingman			GEBCO Pacific		K01	K	2692	136.55	23.4667	2779	Kengyu ( 2779)
SPC_Dataset	1478	153.033	23.45	758	4300		13	Unknown	MS_Unk_24	TRUE	MS_Clu_4	0	0	Kitchingman			Kitchingman	F	01F	0	2693	153.033	23.45	758	( 758)
SPC_Dataset	1481	138.85	23.3833	3993			13	Unknown	JP_Unk_5	TRUE	JP_Clu_2	0	0	Kitchingman			Kitchingman		01	0	2697	138.85	23.3833	3993	( 3993)
SPC_Dataset	1482	158.083	23.3667	2050			13	Unknown	OUT_Unk_654	TRUE	OUT_Clu_49	0	0	Kitchingman			Kitchingman		01	0	2698	158.083	23.3667	2050	( 2050)
SPC_Dataset	1483	151.867	23.35	4214			13	Unknown	MS_Unk_25	TRUE	MS_Iso_24	0	0	Kitchingman			Kitchingman		01	0	2699	151.867	23.35	4214	( 4214)
SPC_Dataset	1485	196.383	23.3309	464	3800		13	Unknown	HW_Unk_12	TRUE	HW_Iso_60	0	0	Kitchingman			Seamounts P.Wessel	F	F01L	F	2701	196.483	23.3333	464	( 464)
SPC_Dataset	1486	201.683	23.3333	2531	2500		13	Unknown	HW_Unk_51	TRUE	HW_Iso_91	0	0	Kitchingman			Kitchingman	F	01FL	0	2702	201.683	23.3333	2531	( 2531)
SPC_Dataset	1487	139.25	23.3333	3507			13	Unknown	JP_Unk_6	TRUE	JP_Iso_12	0	0	Kitchingman			Kitchingman		01L	0	2703	139.25	23.3333	3507	( 3507)
SPC_Dataset	1488	195.667	23.3167	20			13	Unknown	HW_Unk_4	TRUE	HW_Clu_8	0	0	Kitchingman			Kitchingman		01FL	0	2704	195.667	23.3167	20	( 20)
SPC_Dataset	1491	133.967	23.3167	2734		Oki-Daito North	9	Ridge	OUT_Ri_5	TRUE	OUT_Cha_26	0	0	Kitchingman			Kitchingman		014KL	0	2707	133.967	23.3167	2734	Oki-Daito North ( 2734)
SPC_Dataset	1492	197.1	23.2833	66			13	Unknown	HW_Unk_3	TRUE	HW_Clu_7	0	0	Kitchingman			Kitchingman		0561F	0	2708	197.1	23.2833	66	( 66)
SPC_Dataset	1493	206.083	23.2977	3313	2100		13	Unknown	HW_Unk_121	TRUE	HW_Iso_129	0	0	Kitchingman			Seamounts P.Wessel	F	F01L	F	2709	206.167	23.2833	3313	( 3313)
SPC_Dataset	1494	138.85	23.2833	3937			13	Unknown	JP_Unk_7	TRUE	JP_Clu_2	0	0	Kitchingman			Kitchingman		01L	0	2711	138.85	23.2833	3937	( 3937)
SPC_Dataset	1495	197.4	23.3	420	3100	SAUP 2573	6	Seamount	HW_Smt_41	TRUE	HW_Clu_7	0	0	Kitchingman			seamount online	F	601F	6	2712	197.417	23.2667	420	SAUP 2573 ( 420)
SPC_Dataset	1496	153.567	23.2667	1442			13	Unknown	MS_Unk_26	TRUE	MS_Clu_4	0	0	Kitchingman			Kitchingman		01F	0	2714	153.567	23.2667	1442	( 1442)
SPC_Dataset	1497	176.083	23.2667	3559	2800		13	Unknown	OUT_Unk_57	TRUE	OUT_Iso_74	0	0	Kitchingman			Kitchingman	F	01F	0	2715	176.083	23.2667	3559	( 3559)
SPC_Dataset	1499	136.967	23.283	3870		Kita-Mikazuki	6	Seamount	JP_Smt_10	TRUE	JP_Cha_1	0	0	Kitchingman			GEBCO Pacific		K01	K	2717	137.117	23.2667	3870	Kita-Mikazuki ( 3870)
SPC_Dataset	1500	196.967	23.233	91		Twins Banks	6	Seamount	HW_Smt_42	TRUE	HW_Clu_7	0	0	Kitchingman			seamount catalog		5061FL	5	2718	196.867	23.25	91	Twins Banks ( 91)
SPC_Dataset	1501	148.888	23.213	3453	2300		13	Unknown	OUT_Unk_732	TRUE	OUT_Iso_653	0	0	Kitchingman			S2004 - ETOPO2	F	10F	1	2719	148.933	23.25	3453	( 3453)
SPC_Dataset	1502	153.267	23.25	1311			13	Unknown	MS_Unk_27	TRUE	MS_Clu_4	0	0	Kitchingman			Kitchingman		01F	0	2720	153.267	23.25	1311	( 1311)
SPC_Dataset	1503	162.25	23.2314	1401	2900	Van Wyckhouse	6	Seamount	OUT_Smt_125	TRUE	OUT_Clu_51	0	0	Kitchingman			Seamounts P.Wessel	F	F014L	F	2721	162.333	23.25	1401	Van Wyckhouse ( 1401)
SPC_Dataset	1506	155.883	23.2333	3012	2400		13	Unknown	MS_Unk_28	TRUE	MS_Iso_25	0	0	Kitchingman			Kitchingman	F	01F	0	2725	155.883	23.2333	3012	( 3012)
SPC_Dataset	1507	141.517	23.2	829		Takasu	6	Seamount	JP_Smt_31	TRUE	JP_Iso_26	0	0	Kitchingman			GEBCO Pacific		K01	K	2726	141.483	23.2333	829	Takasu ( 829)
SPC_Dataset	1508	205.6	23.2167	2062	3300		13	Unknown	HW_Unk_122	TRUE	HW_Iso_130	0	0	Kitchingman			Kitchingman	F	01FL	0	2727	205.6	23.2167	2062	( 2062)
SPC_Dataset	1510	134.167	23.2167	3182			13	Unknown	JP_Unk_8	TRUE	JP_Clu_3	0	0	Kitchingman			Kitchingman		01	0	2729	134.167	23.2167	3182	( 3182)
SPC_Dataset	1512	158.033	23.1833	1875	3000		13	Unknown	OUT_Unk_655	TRUE	OUT_Clu_49	0	0	Kitchingman			Kitchingman	F	01F	0	2731	158.033	23.1833	1875	( 1875)
SPC_Dataset	1514	204.2	23.15	3110	2000		13	Unknown	HW_Unk_52	TRUE	HW_Iso_92	0	0	Kitchingman			Kitchingman	F	01FL	0	2733	204.2	23.15	3110	( 3110)
SPC_Dataset	1515	137.25	23.1333	3906			13	Unknown	JP_Unk_9	TRUE	JP_Cha_1	0	0	Kitchingman			Kitchingman		01L	0	2735	137.25	23.1333	3906	( 3906)
SPC_Dataset	1520	142.308	23.075	391		Nikko	6	Seamount	JP_Smt_24	TRUE	JP_Cha_2	7	0	Volcano data NGDC			Volcano data NGDC		701K	7	2740	142.367	23.1167	1160	Nikko ( 391)
SPC_Dataset	1521	194.617	23.1	3204		Necker	9	Ridge	HW_Ri_1	TRUE	HW_Cha_4	0	0	Kitchingman			Kitchingman		014KL	0	2742	194.617	23.1	3204	Necker ( 3204)
SPC_Dataset	1523	133.733	23.064	2496		Oki-Daito South	9	Ridge	OUT_Ri_4	TRUE	OUT_Cha_25	0	0	Kitchingman			S2004 - ETOPO2		10KL	1	2745	133.767	23.1	2496	Oki-Daito South ( 2496)
SPC_Dataset	1524	148.282	23.078	3192	2998		13	Unknown	OUT_Unk_733	TRUE	OUT_Clu_63	0	0	Kitchingman			Hillier	L	L01	L	2746	148.367	23.0833	3192	( 3192)
SPC_Dataset	1527	155.55	23.0667	2752	2500		13	Unknown	MS_Unk_30	TRUE	MS_Iso_26	0	0	Kitchingman			Kitchingman	F	01F	0	2749	155.55	23.0667	2752	( 2752)
SPC_Dataset	1528	134.567	23.05	1811			13	Unknown	JP_Unk_10	TRUE	JP_Clu_3	0	0	Kitchingman			Kitchingman		01	0	2755	134.567	23.05	1811	( 1811)
SPC_Dataset	1529	148.523	22.989	1127	3200		13	Unknown	OUT_Unk_734	TRUE	OUT_Clu_63	0	0	Kitchingman			Hillier	F	L01F	L	2756	148.6	23.0333	1127	( 1127)
SPC_Dataset	1530	187.517	22.9994	2864	2800		13	Unknown	HW_Unk_81	TRUE	HW_Iso_104	0	0	Kitchingman			Seamounts P.Wessel	F	F01L	F	2759	187.6	23.0167	2864	( 2864)
SPC_Dataset	1531	156.933	23.0167	1705	3200		13	Unknown	MS_Unk_31	TRUE	MS_Iso_27	0	0	Kitchingman			Kitchingman	F	01F	0	2760	156.933	23.0167	1705	( 1705)
SPC_Dataset	1532	163.021	22.976	3304	2800		13	Unknown	OUT_Unk_665	TRUE	OUT_Iso_572	0	0	Kitchingman			Hillier	F	L01F	L	2761	163.067	23.0167	3304	( 3304)
SPC_Dataset	1533	197.767	23	18	4300	West Bank	5	Drowned Bank	HW_DrBa_2	TRUE	HW_Clu_7	0	0	Kitchingman			seamount catalog	F	5068J1F	5	2764	197.85	23	18	West Bank ( 18)
SPC_Dataset	1534	153.417	23	1085			13	Unknown	MS_Unk_29	TRUE	MS_Clu_4	0	0	Kitchingman			Kitchingman		01FL	0	2766	153.417	23	1085	( 1085)
SPC_Dataset	1535	174.383	23	3759	1800		13	Unknown	OUT_Unk_58	TRUE	OUT_Cha_3	0	0	Kitchingman			Kitchingman	F	01F	0	2767	174.383	23	3759	( 3759)
SPC_Dataset	1536	137	22.95	2751		Mikazuki	6	Seamount	JP_Smt_11	TRUE	JP_Cha_1	0	0	Kitchingman			GEBCO Pacific		K01L	K	2769	137.033	23	2751	Mikazuki ( 2751)
SPC_Dataset	1537	139.05	23	3642			13	Unknown	JP_Unk_11	TRUE	JP_Iso_13	0	0	Kitchingman			Kitchingman		01L	0	2770	139.05	23	3642	( 3642)
SPC_Dataset	1538	133.933	22.9833	2659			13	Unknown	JP_Unk_12	TRUE	JP_Clu_3	0	0	Kitchingman			Kitchingman		01	0	2772	133.933	22.9833	2659	( 2659)
SPC_Dataset	1539	134.733	22.9833	1877			13	Unknown	JP_Unk_13	TRUE	JP_Clu_3	0	0	Kitchingman			Kitchingman		01L	0	2773	134.733	22.9833	1877	( 1877)
SPC_Dataset	1540	134.833	22.9833	1929			13	Unknown	JP_Unk_14	TRUE	JP_Clu_3	0	0	Kitchingman			Kitchingman		01L	0	2774	134.833	22.9833	1929	( 1929)
SPC_Dataset	1541	144.15	22.9667	2594			13	Unknown	MR_Unk_73	TRUE	MR_Iso_46	0	0	Kitchingman			Kitchingman		01L	0	2775	144.15	22.9667	2594	( 2594)
SPC_Dataset	1542	175.683	22.9667	598	3400		6	Seamount	OUT_Smt_20	TRUE	OUT_Iso_41	0	0	Kitchingman			Kitchingman	F	015	0	2776	175.683	22.9667	598	( 598)
SPC_Dataset	1544	169.37	22.92	4406		Duncan	6	Seamount	OUT_Smt_61	TRUE	OUT_Iso_129	0	0	Kitchingman			seamount catalog		501L	5	2780	169.433	22.95	4406	Duncan ( 4406)
SPC_Dataset	1547	140.883	22.9333	2939			13	Unknown	JP_Unk_15	TRUE	JP_Iso_14	0	0	Kitchingman			Kitchingman		01	0	2784	140.883	22.9333	2939	( 2939)
SPC_Dataset	1549	134.067	22.9167	2807			13	Unknown	JP_Unk_16	TRUE	JP_Clu_3	0	0	Kitchingman			Kitchingman		01L	0	2786	134.067	22.9167	2807	( 2807)
SPC_Dataset	1552	145	22.8833	4986			13	Unknown	MR_Unk_74	TRUE	MR_Iso_47	0	0	Kitchingman			Kitchingman		01	0	2791	145	22.8833	4986	( 4986)
SPC_Dataset	1553	162.722	22.839	2419	2400		13	Unknown	OUT_Unk_664	TRUE	OUT_Iso_571	0	0	Kitchingman			Hillier	F	L01F	L	2792	162.767	22.8833	2419	( 2419)
SPC_Dataset	1554	134.167	22.8833	2823			13	Unknown	JP_Unk_17	TRUE	JP_Clu_3	0	0	Kitchingman			Kitchingman		01L	0	2794	134.167	22.8833	2823	( 2823)
SPC_Dataset	1555	152.133	22.8667	4053			13	Unknown	MS_Unk_32	TRUE	MS_Iso_28	0	0	Kitchingman			Kitchingman		01L	0	2795	152.133	22.8667	4053	( 4053)
SPC_Dataset	1559	142.667	22.867	769		Sanpuku	6	Seamount	JP_Smt_23	TRUE	JP_Cha_2	0	0	Kitchingman			GEBCO Pacific		K01L	K	2800	142.75	22.85	769	Sanpuku ( 769)
SPC_Dataset	1560	155.067	22.85	2191	2600		13	Unknown	MS_Unk_33	TRUE	MS_Iso_29	0	0	Kitchingman			Kitchingman	F	01F	0	2801	155.067	22.85	2191	( 2191)
SPC_Dataset	1561	155.767	22.8333	2947	4000		13	Unknown	MS_Unk_34	TRUE	MS_Iso_30	0	0	Kitchingman			Kitchingman	F	01FL	0	2802	155.767	22.8333	2947	( 2947)
SPC_Dataset	1562	137.05	22.8333	3168			13	Unknown	JP_Unk_18	TRUE	JP_Cha_1	0	0	Kitchingman			Kitchingman		01L	0	2804	137.05	22.8333	3168	( 3168)
SPC_Dataset	1563	157.95	22.8005	3777	3500		13	Unknown	OUT_Unk_656	TRUE	OUT_Iso_565	0	0	Kitchingman			Seamounts P.Wessel	F	F01	F	2805	158	22.8167	3777	( 3777)
SPC_Dataset	1564	199	22.7	33	3500	Middle bank	5	Drowned Bank	HW_DrBa_1	TRUE	HW_Iso_35	0	0	Kitchingman			seamount online	F	6018FJL	6	2806	199	22.7833	33	Middle bank ( 33)
SPC_Dataset	1565	169.267	22.7833	4600			13	Unknown	OUT_Unk_22	TRUE	OUT_Iso_88	0	0	Kitchingman			Kitchingman		01L	0	2808	169.267	22.7833	4600	( 4600)
SPC_Dataset	1567	144.267	22.75	2477			13	Unknown	MR_Unk_75	TRUE	MR_Iso_48	0	0	Kitchingman			Kitchingman		01	0	2811	144.267	22.75	2477	( 2477)
SPC_Dataset	1568	174.233	22.75	4393	2200		13	Unknown	OUT_Unk_59	TRUE	OUT_Cha_3	0	0	Kitchingman			Kitchingman	F	01F	0	2812	174.233	22.75	4393	( 4393)
SPC_Dataset	1569	134.333	22.75	3382			13	Unknown	JP_Unk_19	TRUE	JP_Clu_3	0	0	Kitchingman			Kitchingman		01	0	2814	134.333	22.75	3382	( 3382)
SPC_Dataset	1571	142.517	22.7333	1945			13	Unknown	JP_Unk_95	TRUE	JP_Cha_2	0	0	Kitchingman			Kitchingman		01	0	2816	142.517	22.7333	1945	( 1945)
SPC_Dataset	1574	142.867	22.6833	1075			13	Unknown	JP_Unk_96	TRUE	JP_Cha_2	0	0	Kitchingman			Kitchingman		01	0	2823	142.867	22.6833	1075	( 1075)
SPC_Dataset	1575	156.1	22.6833	4005	2100		13	Unknown	MS_Unk_35	TRUE	MS_Iso_31	0	0	Kitchingman			Kitchingman	F	01F	0	2824	156.1	22.6833	4005	( 4005)
SPC_Dataset	1576	160.88	22.64	1188	3400	Mid-Pacific Seamount 8	6	Seamount	OUT_Smt_126	TRUE	OUT_Iso_578	0	0	Kitchingman			seamount catalog	F	5016FL	5	2825	160.933	22.6833	1188	Mid-Pacific Seamount 8 ( 1188)
SPC_Dataset	1582	176.5	22.65	1678	3400	Dietz	7	Guyot	OUT_Guy_10	TRUE	OUT_Iso_40	0	0	Kitchingman			Kitchingman	F	0145F	0	2833	176.5	22.65	1678	Dietz ( 1678)
SPC_Dataset	1587	173.417	22.6	3925	2200		13	Unknown	OUT_Unk_60	TRUE	OUT_Clu_14	0	0	Kitchingman			Kitchingman	F	01F	0	2841	173.417	22.6	3925	( 3925)
SPC_Dataset	1589	154.467	22.5833	2116	7700		13	Unknown	MS_Unk_36	TRUE	MS_Iso_32	0	0	Kitchingman			Kitchingman	F	01FL	0	2843	154.467	22.5833	2116	( 2116)
SPC_Dataset	1591	139.167	22.5833	3729			13	Unknown	JP_Unk_20	TRUE	JP_Iso_15	0	0	Kitchingman			Kitchingman		01	0	2846	139.167	22.5833	3729	( 3729)
SPC_Dataset	1592	141.883	22.5667	1147			13	Unknown	JP_Unk_98	TRUE	JP_Clu_5	0	0	Kitchingman			Kitchingman		01	0	2847	141.883	22.5667	1147	( 1147)
SPC_Dataset	1598	145.133	22.5167	4523			13	Unknown	MR_Unk_76	TRUE	MR_Iso_49	0	0	Kitchingman			Kitchingman		01	0	2856	145.133	22.5167	4523	( 4523)
SPC_Dataset	1599	140.733	22.5167	2700			13	Unknown	JP_Unk_21	TRUE	JP_Clu_4	0	0	Kitchingman			Kitchingman		01L	0	2857	140.733	22.5167	2700	( 2700)
SPC_Dataset	1600	135.05	22.5	3564		Oki_Daito (South)	9	Ridge	JP_Ri_2	TRUE	JP_Clu_3	0	0	Kitchingman			Kitchingman		01K	0	2859	135.05	22.5	3564	Oki_Daito (South) ( 3564)
SPC_Dataset	1603	142.983	22.483	916		Syoyo	6	Seamount	JP_Smt_22	TRUE	JP_Cha_2	0	0	Kitchingman			GEBCO Pacific		K01L	K	2862	143.033	22.4833	916	Syoyo ( 916)
SPC_Dataset	1604	173.933	22.4833	4160	2600		13	Unknown	OUT_Unk_61	TRUE	OUT_Cha_3	0	0	Kitchingman			Kitchingman	F	01F	0	2863	173.933	22.4833	4160	( 4160)
SPC_Dataset	1605	137	22.4833	3469		Hangetsu	6	Seamount	JP_Smt_12	TRUE	JP_Cha_1	0	0	Kitchingman			Kitchingman		01K	0	2864	137	22.4833	3469	Hangetsu ( 3469)
SPC_Dataset	1608	141.9	22.45	1059			13	Unknown	JP_Unk_99	TRUE	JP_Clu_5	0	0	Kitchingman			Kitchingman		01L	0	2867	141.9	22.45	1059	( 1059)
SPC_Dataset	1609	148.517	22.4359	2926	4100		13	Unknown	OUT_Unk_708	TRUE	OUT_Iso_654	0	0	Kitchingman			Seamounts P.Wessel	F	F01L	F	2868	148.567	22.45	2926	( 2926)
SPC_Dataset	1610	176.367	22.45	2896	2200		13	Unknown	OUT_Unk_62	TRUE	OUT_Iso_75	0	0	Kitchingman			Kitchingman	F	01F	0	2869	176.367	22.45	2896	( 2896)
SPC_Dataset	1611	197.4	22.4333	3061	1600		13	Unknown	HW_Unk_53	TRUE	HW_Iso_93	0	0	Kitchingman			Kitchingman	F	01FL	0	2872	197.4	22.4333	3061	( 3061)
SPC_Dataset	1614	142.8	22.4167	2142			13	Unknown	JP_Unk_97	TRUE	JP_Cha_2	0	0	Kitchingman			Kitchingman		01	0	2877	142.8	22.4167	2142	( 2142)
SPC_Dataset	1615	161.46	22.36	702	3800	Mid-Pacific Seamount 9	6	Seamount	OUT_Smt_127	TRUE	OUT_Clu_52	0	0	Kitchingman			seamount catalog	F	5016FL	5	2879	161.517	22.4	702	Mid-Pacific Seamount 9 ( 702)
SPC_Dataset	1616	136.85	22.383	3080		Izayoi	6	Seamount	JP_Smt_13	TRUE	JP_Cha_1	0	0	Kitchingman			GEBCO Pacific		K01L	K	2880	136.9	22.4	3080	Izayoi ( 3080)
SPC_Dataset	1617	140.567	22.4	2720			13	Unknown	JP_Unk_22	TRUE	JP_Clu_4	0	0	Kitchingman			Kitchingman		01L	0	2881	140.567	22.4	2720	( 2720)
SPC_Dataset	1618	173.183	22.3667	3349	2100		13	Unknown	OUT_Unk_63	TRUE	OUT_Clu_14	0	0	Kitchingman			Kitchingman	F	01F	0	2883	173.183	22.3667	3349	( 3349)
SPC_Dataset	1619	162.15	22.3364	2656	2600		13	Unknown	OUT_Unk_667	TRUE	OUT_Iso_579	0	0	Kitchingman			Seamounts P.Wessel	F	F01L	F	2884	162.2	22.35	2656	( 2656)
SPC_Dataset	1620	179.067	22.35	3386	1900		13	Unknown	OUT_Unk_64	TRUE	OUT_Iso_76	0	0	Kitchingman			Kitchingman	F	01FL	0	2885	179.067	22.35	3386	( 3386)
SPC_Dataset	1622	188.217	22.3333	3243	3200	Hooikaika	6	Seamount	OUT_Smt_36	TRUE	OUT_Iso_63	0	0	Kitchingman			Kitchingman	F	014FKL	0	2888	188.217	22.3333	3243	Hooikaika ( 3243)
SPC_Dataset	1623	144.15	22.3333	2372			13	Unknown	MR_Unk_77	TRUE	MR_Iso_50	0	0	Kitchingman			Kitchingman		01	0	2889	144.15	22.3333	2372	( 2372)
SPC_Dataset	1624	168.8	22.3	2026			6	Seamount	OUT_Smt_60	TRUE	OUT_Iso_128	0	0	Kitchingman			seamount catalog		501L	5	2890	168.883	22.3333	2026	( 2026)
SPC_Dataset	1626	142.033	22.3167	1198			13	Unknown	JP_Unk_100	TRUE	JP_Clu_5	0	0	Kitchingman			Kitchingman		01	0	2893	142.033	22.3167	1198	( 1198)
SPC_Dataset	1628	143.333	22.3	1453			13	Unknown	MR_Unk_3	TRUE	MR_Cha_1	0	0	Kitchingman			Kitchingman		01L	0	2896	143.333	22.3	1453	( 1453)
SPC_Dataset	1633	141.883	22.2333	1051			13	Unknown	JP_Unk_101	TRUE	JP_Clu_5	0	0	Kitchingman			Kitchingman		01	0	2905	141.883	22.2333	1051	( 1051)
SPC_Dataset	1634	197.42	22.18	2386	2300	Chautauqua	6	Seamount	HW_Smt_40	TRUE	HW_Iso_34	0	0	Kitchingman			seamount catalog	F	5014FKL	5	2906	197.467	22.2167	2386	Chautauqua ( 2386)
SPC_Dataset	1635	173.067	22.2167	2713	2300		13	Unknown	OUT_Unk_65	TRUE	OUT_Clu_14	0	0	Kitchingman			Kitchingman	F	01F	0	2907	173.067	22.2167	2713	( 2713)
SPC_Dataset	1636	141.783	22.2	1119			13	Unknown	JP_Unk_102	TRUE	JP_Clu_5	0	0	Kitchingman			Kitchingman		01	0	2909	141.783	22.2	1119	( 1119)
SPC_Dataset	1637	161.547	22.135	1616	3738		13	Unknown	OUT_Unk_666	TRUE	OUT_Clu_52	0	0	Kitchingman			Hillier	L	L01	L	2910	161.583	22.2	1616	( 1616)
SPC_Dataset	1639	142.067	22.1833	1426			13	Unknown	JP_Unk_103	TRUE	JP_Clu_5	0	0	Kitchingman			Kitchingman		01	0	2912	142.067	22.1833	1426	( 1426)
SPC_Dataset	1640	154.6	22.1833	2886	6500		13	Unknown	MS_Unk_37	TRUE	MS_Iso_33	0	0	Kitchingman			Kitchingman	F	01FL	0	2913	154.6	22.1833	2886	( 2886)
SPC_Dataset	1642	134.917	22.1333	4372		Shiwasu / Tai-Inreki	6	Seamount	JP_Smt_1	TRUE	JP_Iso_1	0	0	Kitchingman			GEBCO Pacific		K01L	K	2915	134.967	22.1833	4372	Shiwasu / Tai-Inreki ( 4372)
SPC_Dataset	1643	136.8	22.1833	2636			13	Unknown	JP_Unk_23	TRUE	JP_Cha_1	0	0	Kitchingman			Kitchingman		01L	0	2916	136.8	22.1833	2636	( 2636)
SPC_Dataset	1644	195.783	22.1667	3483	1800		13	Unknown	HW_Unk_54	TRUE	HW_Clu_21	0	0	Kitchingman			Kitchingman	F	01FL	0	2917	195.783	22.1667	3483	( 3483)
SPC_Dataset	1646	143.483	22.1667	2009			13	Unknown	MR_Unk_4	TRUE	MR_Cha_1	0	0	Kitchingman			Kitchingman		01	0	2919	143.483	22.1667	2009	( 2009)
SPC_Dataset	1647	139.383	22.1667	3603			13	Unknown	JP_Unk_24	TRUE	JP_Iso_16	0	0	Kitchingman			Kitchingman		01	0	2920	139.383	22.1667	3603	( 3603)
SPC_Dataset	1649	136.667	22.15	2797		Kinsei	6	Seamount	JP_Smt_14	TRUE	JP_Cha_1	0	0	Kitchingman			Kitchingman		01KL	0	2924	136.667	22.15	2797	Kinsei ( 2797)
SPC_Dataset	1651	150.237	22.09	4419	1800		13	Unknown	OUT_Unk_751	TRUE	OUT_Iso_670	0	0	Kitchingman			Hillier	F	L01F	L	2926	150.283	22.1333	4419	( 4419)
SPC_Dataset	1654	142.033	22.1167	1416			13	Unknown	JP_Unk_104	TRUE	JP_Clu_5	0	0	Kitchingman			Kitchingman		01	0	2931	142.033	22.1167	1416	( 1416)
SPC_Dataset	1655	155.4	22.1167	2559	6900		13	Unknown	MS_Unk_38	TRUE	MS_Iso_34	0	0	Kitchingman			Kitchingman	F	01F	0	2932	155.4	22.1167	2559	( 2559)
SPC_Dataset	1656	160.238	22.069	3968	3400		13	Unknown	OUT_Unk_702	TRUE	OUT_Iso_608	0	0	Kitchingman			S2004 - ETOPO2	F	10FLL	1	2933	160.3	22.1167	3968	( 3968)
SPC_Dataset	1657	162.632	22.065	3618	1636		13	Unknown	OUT_Unk_668	TRUE	OUT_Iso_580	0	0	Kitchingman			Hillier	L	L01	L	2934	162.667	22.1167	3618	( 3618)
SPC_Dataset	1658	163.082	22.122	3853	2000		13	Unknown	OUT_Unk_669	TRUE	OUT_Iso_581	0	0	Kitchingman			Hillier	F	L01F	L	2935	163.133	22.1167	3853	( 3853)
SPC_Dataset	1659	188.483	22.1	3482	3400		13	Unknown	OUT_Unk_140	TRUE	OUT_Iso_199	0	0	Kitchingman			Kitchingman	F	01F	0	2937	188.483	22.1	3482	( 3482)
SPC_Dataset	1660	195.667	22.1	3427	1900		13	Unknown	HW_Unk_55	TRUE	HW_Clu_21	0	0	Kitchingman			Kitchingman	F	01FL	0	2938	195.667	22.1	3427	( 3427)
SPC_Dataset	1661	202.883	22.0713	2845	2900	Tuscaloosa	6	Seamount	HW_Smt_38	TRUE	HW_Iso_31	0	0	Kitchingman			Seamounts P.Wessel	F	F04K1	F	2939	202.967	22.0833	2845	Tuscaloosa ( 2845)
SPC_Dataset	1663	159.35	22.0713	1232	4200		13	Unknown	OUT_Unk_703	TRUE	OUT_Iso_609	0	0	Kitchingman			Seamounts P.Wessel	F	F01L	F	2941	159.367	22.0833	1232	( 1232)
SPC_Dataset	1664	168.9	22.0833	4739			13	Unknown	OUT_Unk_66	TRUE	OUT_Iso_86	0	0	Kitchingman			Kitchingman		01FL	0	2942	168.9	22.0833	4739	( 4739)
SPC_Dataset	1665	178.167	22.0833	1395	2400		6	Seamount	OUT_Smt_21	TRUE	OUT_Iso_42	0	0	Kitchingman			Kitchingman	F	015FL	0	2943	178.167	22.0833	1395	( 1395)
SPC_Dataset	1667	171.683	22.0667	1285	3965	Darwin	7	Guyot	OUT_Guy_7	TRUE	OUT_Iso_34	5	0	seamount catalog			Kitchingman	5	01456FL	0	2946	171.683	22.0667	1417	Darwin ( 1285)
SPC_Dataset	1668	141.633	22.0667	1443			13	Unknown	JP_Unk_105	TRUE	JP_Clu_5	0	0	Kitchingman			Kitchingman		01L	0	2947	141.633	22.0667	1443	( 1443)
SPC_Dataset	1669	146.117	22.05	5554			13	Unknown	MR_Unk_78	TRUE	MR_Iso_51	0	0	Kitchingman			Kitchingman		01	0	2949	146.117	22.05	5554	( 5554)
SPC_Dataset	1670	149.987	22.014	4330	1660		13	Unknown	OUT_Unk_752	TRUE	OUT_Iso_671	0	0	Kitchingman			Hillier	F	L01F	L	2950	150.033	22.05	4330	( 4330)
SPC_Dataset	1672	142.017	22.0333	1431			13	Unknown	JP_Unk_106	TRUE	JP_Clu_5	0	0	Kitchingman			Kitchingman		01	0	2953	142.017	22.0333	1431	( 1431)
SPC_Dataset	1673	141.75	22.0333	1421			13	Unknown	JP_Unk_107	TRUE	JP_Clu_5	0	0	Kitchingman			Kitchingman		01	0	2955	141.75	22.0333	1421	( 1421)
SPC_Dataset	1675	139.25	22.0167	3874			13	Unknown	JP_Unk_25	TRUE	JP_Iso_17	0	0	Kitchingman			Kitchingman		01	0	2957	139.25	22.0167	3874	( 3874)
SPC_Dataset	1677	191.667	21.9833	3048	1700		13	Unknown	HW_Unk_82	TRUE	HW_Cha_5	0	0	Kitchingman			Kitchingman	F	01FL	0	2960	191.667	21.9833	3048	( 3048)
SPC_Dataset	1678	173.4	21.9833	2907	1900		13	Unknown	OUT_Unk_67	TRUE	OUT_Cha_3	0	0	Kitchingman			Kitchingman	F	01F	0	2961	173.4	21.9833	2907	( 2907)
SPC_Dataset	1679	143.442	21.925	217		Fukujin	6	Seamount	MR_Smt_1	TRUE	MR_Cha_1	7	0	Volcano data NGDC			Volcano data NGDC		701KL	7	2962	143.517	21.9667	551	Fukujin ( 217)
SPC_Dataset	1680	143.883	21.9667	1639			13	Unknown	MR_Unk_5	TRUE	MR_Cha_1	0	0	Kitchingman			Kitchingman		01	0	2963	143.883	21.9667	1639	( 1639)
SPC_Dataset	1681	175.583	21.9667	767	2600	Mid-Pacific Seamount 12	6	Seamount	OUT_Smt_19	TRUE	OUT_Iso_39	0	0	Kitchingman			Kitchingman	F	0156F	0	2964	175.583	21.9667	767	Mid-Pacific Seamount 12 ( 767)
SPC_Dataset	1682	178.45	21.9667	2480			13	Unknown	OUT_Unk_68	TRUE	OUT_Iso_135	0	0	Kitchingman			Kitchingman		01FL	0	2965	178.45	21.9667	2480	( 2480)
SPC_Dataset	1684	177.9	21.95	1769	3000		13	Unknown	OUT_Unk_69	TRUE	OUT_Iso_136	0	0	Kitchingman			Kitchingman	F	01F	0	2967	177.9	21.95	1769	( 1769)
SPC_Dataset	1686	136.917	21.95	3332			13	Unknown	JP_Unk_26	TRUE	JP_Cha_1	0	0	Kitchingman			Kitchingman		01	0	2969	136.917	21.95	3332	( 3332)
SPC_Dataset	1688	162.65	21.9055	3267	2300		13	Unknown	OUT_Unk_671	TRUE	OUT_Iso_583	0	0	Kitchingman			Seamounts P.Wessel	F	F01LL	F	2971	162.733	21.9333	3267	( 3267)
SPC_Dataset	1689	148.5	21.9167	3149			13	Unknown	OUT_Unk_736	TRUE	OUT_Iso_655	0	0	Kitchingman			Kitchingman		01	0	2973	148.5	21.9167	3149	( 3149)
SPC_Dataset	1690	135.35	21.9	4368		Kannasuki	6	Seamount	JP_Smt_2	TRUE	JP_Clu_1	0	0	Kitchingman			GEBCO Pacific		K01L	K	2976	135.4	21.9167	4368	Kannasuki ( 4368)
SPC_Dataset	1691	191.55	21.9	3008			13	Unknown	HW_Unk_83	TRUE	HW_Cha_5	0	0	Kitchingman			Kitchingman		01	0	2977	191.55	21.9	3008	( 3008)
SPC_Dataset	1694	201.25	21.75	1055	2200		6	Seamount	HW_Smt_39	TRUE	HW_Iso_32	0	0	Kitchingman			Volcano data NGDC	F	701FL	7	2983	201.25	21.8667	1055	( 1055)
SPC_Dataset	1695	175.85	21.8667	2374	2500		13	Unknown	OUT_Unk_70	TRUE	OUT_Iso_137	0	0	Kitchingman			Kitchingman	F	01F	0	2985	175.85	21.8667	2374	( 2374)
SPC_Dataset	1698	158.383	21.8333	3809	2300		13	Unknown	OUT_Unk_696	TRUE	OUT_Clu_58	0	0	Kitchingman			Kitchingman	F	01FL	0	2988	158.383	21.8333	3809	( 3809)
SPC_Dataset	1699	168.883	21.8333	4466			13	Unknown	WK_Unk_31	TRUE	WK_Iso_25	0	0	Kitchingman			Kitchingman		01	0	2989	168.883	21.8333	4466	( 4466)
SPC_Dataset	1700	169.15	21.8333	2493	4100		13	Unknown	OUT_Unk_71	TRUE	OUT_Iso_138	0	0	Kitchingman			Kitchingman	F	01FL	0	2990	169.15	21.8333	2493	( 2493)
SPC_Dataset	1701	176.95	21.8333	1732	2000		13	Unknown	OUT_Unk_72	TRUE	OUT_Iso_139	0	0	Kitchingman			Kitchingman	F	01F	0	2991	176.95	21.8333	1732	( 1732)
SPC_Dataset	1702	135.483	21.783	3826		Nagatsuki	6	Seamount	JP_Smt_3	TRUE	JP_Clu_1	0	0	Kitchingman			GEBCO Pacific		K01L	K	2992	135.55	21.8333	3826	Nagatsuki ( 3826)
SPC_Dataset	1703	136.583	21.783	1459		Kasei	6	Seamount	JP_Smt_15	TRUE	JP_Cha_1	0	0	Kitchingman			GEBCO Pacific		K01L	K	2993	136.65	21.8333	1459	Kasei ( 1459)
SPC_Dataset	1704	142.1	21.8167	985			13	Unknown	JP_Unk_108	TRUE	JP_Clu_5	0	0	Kitchingman			Kitchingman		01	0	2994	142.1	21.8167	985	( 985)
SPC_Dataset	1705	171.533	21.8167	3992	2200		13	Unknown	OUT_Unk_73	TRUE	OUT_Iso_140	0	0	Kitchingman			Kitchingman	F	01F	0	2995	171.533	21.8167	3992	( 3992)
SPC_Dataset	1706	191.283	21.8	3109	2200		13	Unknown	HW_Unk_84	TRUE	HW_Cha_5	0	0	Kitchingman			Kitchingman	F	01FL	0	2996	191.283	21.8	3109	( 3109)
SPC_Dataset	1708	143.72	21.77	558		Kasuga	6	Seamount	MR_Smt_2	TRUE	MR_Cha_1	7	0	Volcano data NGDC			Volcano data NGDC		701L	7	2998	143.75	21.8	1250	Kasuga ( 558)
SPC_Dataset	1709	161.083	21.8061	2453	3400		13	Unknown	OUT_Unk_700	TRUE	OUT_Iso_606	0	0	Kitchingman			Seamounts P.Wessel	F	F01	F	2999	161.15	21.8	2453	( 2453)
SPC_Dataset	1710	163.317	21.8	2748	3300		13	Unknown	OUT_Unk_670	TRUE	OUT_Iso_582	0	0	Kitchingman			Kitchingman	F	01FL	0	3000	163.317	21.8	2748	( 2748)
SPC_Dataset	1711	173.25	21.8	3773			13	Unknown	OUT_Unk_74	TRUE	OUT_Cha_3	0	0	Kitchingman			Kitchingman		01F	0	3001	173.25	21.8	3773	( 3773)
SPC_Dataset	1713	175.133	21.7833	1132		H	6	Seamount	OUT_Smt_18	TRUE	OUT_Iso_38	0	0	Kitchingman			Kitchingman		016	0	3003	175.133	21.7833	1132	H ( 1132)
SPC_Dataset	1715	197.8	21.75	3232	2100		13	Unknown	HW_Unk_56	TRUE	HW_Clu_22	0	0	Kitchingman			Kitchingman	F	01FL	0	3005	197.8	21.75	3232	( 3232)
SPC_Dataset	1717	174.92	21.72	1318			13	Unknown	OUT_Unk_37	TRUE	OUT_Iso_109	0	0	Kitchingman			S2004 - ETOPO2		10F	1	3008	175	21.75	1318	( 1318)
SPC_Dataset	1718	135.967	21.717	4041		Hasuki / Tai-Inreki	6	Seamount	JP_Smt_5	TRUE	JP_Iso_3	0	0	Kitchingman			GEBCO Pacific		K01L	K	3009	136.033	21.75	4041	Hasuki / Tai-Inreki ( 4041)
SPC_Dataset	1719	205.933	21.7333	3483			13	Unknown	HW_Unk_13	TRUE	HW_Iso_62	0	0	Kitchingman			Kitchingman		01FL	0	3010	205.933	21.7333	3483	( 3483)
SPC_Dataset	1720	178.517	21.7333	2112	2200		13	Unknown	OUT_Unk_75	TRUE	OUT_Iso_141	0	0	Kitchingman			Kitchingman	F	01F	0	3011	178.517	21.7333	2112	( 2112)
SPC_Dataset	1722	135.217	21.7	4607		Shimotsuki	6	Seamount	JP_Smt_4	TRUE	JP_Iso_2	0	0	Kitchingman			GEBCO Pacific		K01L	K	3014	135.283	21.7333	4607	Shimotsuki ( 4607)
SPC_Dataset	1725	141.9	21.7167	2031			13	Unknown	JP_Unk_109	TRUE	JP_Clu_5	0	0	Kitchingman			Kitchingman		01	0	3017	141.9	21.7167	2031	( 2031)
SPC_Dataset	1726	158.95	21.7167	4084			13	Unknown	OUT_Unk_697	TRUE	OUT_Clu_58	0	0	Kitchingman			Kitchingman		01	0	3018	158.95	21.7167	4084	( 4084)
SPC_Dataset	1727	161.917	21.6667	1288	3200	Miami	7	Guyot	OUT_Guy_24	TRUE	OUT_Iso_584	0	0	Kitchingman			seamount catalog	F	5014KFL	5	3019	161.967	21.7167	1288	Miami ( 1288)
SPC_Dataset	1728	171.3	21.7167	3985	1600		13	Unknown	OUT_Unk_76	TRUE	OUT_Iso_142	0	0	Kitchingman			Kitchingman	F	01F	0	3020	171.3	21.7167	3985	( 3985)
SPC_Dataset	1729	176.39	21.69	655	2500		6	Seamount	OUT_Smt_22	TRUE	OUT_Iso_43	0	0	Kitchingman			seamount catalog	F	501F	5	3021	176.433	21.7167	655	( 655)
SPC_Dataset	1733	142.167	21.7	1282			13	Unknown	JP_Unk_110	TRUE	JP_Clu_5	0	0	Kitchingman			Kitchingman		01	0	3026	142.167	21.7	1282	( 1282)
SPC_Dataset	1734	191.133	21.6833	2567	2400		13	Unknown	HW_Unk_85	TRUE	HW_Cha_5	0	0	Kitchingman			Kitchingman	F	01F	0	3028	191.133	21.6833	2567	( 2567)
SPC_Dataset	1737	156.683	21.6735	1989	3400		13	Unknown	OUT_Unk_704	TRUE	OUT_Iso_610	0	0	Kitchingman			Seamounts P.Wessel	F	F01L	F	3031	156.767	21.6833	1989	( 1989)
SPC_Dataset	1738	173.3	21.6833	3827	1900		13	Unknown	OUT_Unk_77	TRUE	OUT_Cha_3	0	0	Kitchingman			Kitchingman	F	01F	0	3032	173.3	21.6833	3827	( 3827)
SPC_Dataset	1742	160.617	21.6901	1182	3100		13	Unknown	OUT_Unk_701	TRUE	OUT_Iso_607	0	0	Kitchingman			Seamounts P.Wessel	F	F01L	F	3036	160.65	21.6667	1182	( 1182)
SPC_Dataset	1743	170.117	21.6667	3603	2200		13	Unknown	OUT_Unk_78	TRUE	OUT_Iso_143	0	0	Kitchingman			Kitchingman	F	01FL	0	3037	170.117	21.6667	3603	( 3603)
SPC_Dataset	1744	143.633	21.6	924		Minami-Kasuga	6	Seamount	MR_Smt_3	TRUE	MR_Cha_1	0	0	Kitchingman			NGA data		401KL	4	3039	143.7	21.65	924	Minami-Kasuga ( 924)
SPC_Dataset	1745	147.533	21.65	2281	2300		13	Unknown	MR_Unk_18	TRUE	MR_Iso_4	0	0	Kitchingman			Kitchingman	F	01FL	0	3040	147.533	21.65	2281	( 2281)
SPC_Dataset	1746	141.767	21.65	2662			13	Unknown	JP_Unk_111	TRUE	JP_Clu_5	0	0	Kitchingman			Kitchingman		01	0	3041	141.767	21.65	2662	( 2662)
SPC_Dataset	1747	197.75	21.6333	3562			13	Unknown	HW_Unk_57	TRUE	HW_Clu_22	0	0	Kitchingman			Kitchingman		01L	0	3042	197.75	21.6333	3562	( 3562)
SPC_Dataset	1750	139.867	21.6167	3645			13	Unknown	JP_Unk_27	TRUE	JP_Iso_18	0	0	Kitchingman			Kitchingman		01L	0	3046	139.867	21.6167	3645	( 3645)
SPC_Dataset	1752	190.9	21.5833	3171	2400		13	Unknown	OUT_Unk_141	TRUE	OUT_Clu_19	0	0	Kitchingman			Kitchingman	F	01F	0	3048	190.9	21.5833	3171	( 3171)
SPC_Dataset	1753	159.4	21.5833	1126	3600		13	Unknown	OUT_Unk_817	TRUE	OUT_Clu_71	0	0	Kitchingman			Kitchingman	F	01F	0	3049	159.4	21.5833	1126	( 1126)
SPC_Dataset	1754	151.75	21.57	2300	3000	Arensberg / Himu	6	Seamount	OUT_Smt_151	TRUE	OUT_Iso_674	K	0	GEBCO Pacific			seamount catalog	F	5014KFL	5	3050	151.817	21.5667	2752	Arensberg / Himu ( 2300)
SPC_Dataset	1756	178.994	21.5611	2183	2800		13	Unknown	OUT_Unk_79	TRUE	OUT_Iso_144	0	0	Kitchingman			Kitchingman	F	01FL	0	3052	178.994	21.5611	2183	( 2183)
SPC_Dataset	1758	159.656	21.425	1180	4190	Lamont	7	Guyot	OUT_Guy_30	TRUE	OUT_Clu_71	5	0	seamount catalog			seamount catalog	5	5014KFL	5	3055	159.6	21.5167	1282	Lamont ( 1180)
SPC_Dataset	1759	141.733	21.5167	2793			13	Unknown	JP_Unk_112	TRUE	JP_Clu_5	0	0	Kitchingman			Kitchingman		01	0	3056	141.733	21.5167	2793	( 2793)
SPC_Dataset	1761	190.9	21.4833	3346			13	Unknown	OUT_Unk_142	TRUE	OUT_Clu_19	0	0	Kitchingman			Kitchingman		01FL	0	3059	190.9	21.4833	3346	( 3346)
SPC_Dataset	1765	142.35	21.4667	2203		West Mariana	9	Ridge	MR_Ri_1	TRUE	MR_Cha_2	0	0	Kitchingman			Kitchingman		01K	0	3064	142.35	21.4667	2203	West Mariana ( 2203)
SPC_Dataset	1768	162.967	21.4333	2423	3300		13	Unknown	OUT_Unk_675	TRUE	OUT_Clu_53	0	0	Kitchingman			Kitchingman	F	01F	0	3067	162.967	21.4333	2423	( 2423)
SPC_Dataset	1769	173.183	21.4333	4265			13	Unknown	OUT_Unk_80	TRUE	OUT_Cha_3	0	0	Kitchingman			Kitchingman		01F	0	3068	173.183	21.4333	4265	( 4265)
SPC_Dataset	1770	142.6	21.4167	2772			13	Unknown	MR_Unk_79	TRUE	MR_Cha_2	0	0	Kitchingman			Kitchingman		01L	0	3069	142.6	21.4167	2772	( 2772)
SPC_Dataset	1772	197.7	21.3833	3180			13	Unknown	HW_Unk_58	TRUE	HW_Clu_22	0	0	Kitchingman			Kitchingman		01L	0	3072	197.7	21.3833	3180	( 3180)
SPC_Dataset	1775	144.15	21.417	1268		Eihuku	6	Seamount	MR_Smt_4	TRUE	MR_Cha_1	0	0	Kitchingman			GEBCO Pacific		K01	K	3075	144.233	21.35	1268	Eihuku ( 1268)
SPC_Dataset	1778	153.25	21.3333	990	4530	Golden-Dragon	7	Guyot	MS_Guy_1	TRUE	MS_Iso_4	5	0	seamount catalog			Kitchingman	5	015FL	0	3079	153.25	21.3333	1149	Golden-Dragon ( 990)
SPC_Dataset	1779	136.367	21.3	2564		Mokusei	6	Seamount	JP_Smt_16	TRUE	JP_Cha_1	0	0	Kitchingman			GEBCO Pacific		K01L	K	3080	136.433	21.3333	2564	Mokusei ( 2564)
SPC_Dataset	1780	136.583	21.3333	2596			13	Unknown	JP_Unk_28	TRUE	JP_Cha_1	0	0	Kitchingman			Kitchingman		01	0	3081	136.583	21.3333	2596	( 2596)
SPC_Dataset	1785	149.257	21.281	4416			13	Unknown	OUT_Unk_753	TRUE	OUT_Iso_672	0	0	Kitchingman			S2004 - ETOPO2		10	1	3086	149.3	21.3167	4416	( 4416)
SPC_Dataset	1786	160.033	21.3167	1493	3300		13	Unknown	OUT_Unk_818	TRUE	OUT_Clu_71	0	0	Kitchingman			Kitchingman	F	01F	0	3087	160.033	21.3167	1493	( 1493)
SPC_Dataset	1787	161.817	21.2758	2607	3200		13	Unknown	OUT_Unk_672	TRUE	OUT_Iso_585	0	0	Kitchingman			Seamounts P.Wessel	F	F01L	F	3088	161.9	21.3167	2607	( 2607)
SPC_Dataset	1789	191.683	21.3	2965		Necker	9	Ridge	HW_Ri_1	TRUE	HW_Cha_4	0	0	Kitchingman			Kitchingman		014K	0	3092	191.683	21.3	2965	Necker ( 2965)
SPC_Dataset	1793	189.633	21.2833	3781			13	Unknown	OUT_Unk_143	TRUE	OUT_Cha_4	0	0	Kitchingman			Kitchingman		01FL	0	3096	189.633	21.2833	3781	( 3781)
SPC_Dataset	1794	200.717	21.2833	3183			13	Unknown	HW_Unk_14	TRUE	HW_Iso_63	0	0	Kitchingman			Kitchingman		01FL	0	3097	200.717	21.2833	3183	( 3183)
SPC_Dataset	1795	170.133	21.2833	4212	2800		13	Unknown	OUT_Unk_81	TRUE	OUT_Iso_145	0	0	Kitchingman			Kitchingman	F	01F	0	3098	170.133	21.2833	4212	( 4212)
SPC_Dataset	1798	162.759	21.224	1894	2600		13	Unknown	OUT_Unk_676	TRUE	OUT_Clu_53	0	0	Kitchingman			Hillier	F	L01F	L	3101	162.817	21.2667	1894	( 1894)
SPC_Dataset	1799	180.667	21.25	2570	2100		13	Unknown	OUT_Unk_82	TRUE	OUT_Iso_146	0	0	Kitchingman			Kitchingman	F	01FL	0	3103	180.667	21.25	2570	( 2570)
SPC_Dataset	1801	174.333	21.25	1296	2400	Resolution	7	Guyot	OUT_Guy_9	TRUE	OUT_Iso_37	0	0	Kitchingman			Kitchingman	F	0145FK	0	3105	174.333	21.25	1296	Resolution ( 1296)
SPC_Dataset	1803	190.833	21.2333	2268			13	Unknown	OUT_Unk_144	TRUE	OUT_Iso_200	0	0	Kitchingman			Kitchingman		01F	0	3107	190.833	21.2333	2268	( 2268)
SPC_Dataset	1804	160.724	21.157	2357	4200		13	Unknown	OUT_Unk_699	TRUE	OUT_Iso_605	0	0	Kitchingman			Hillier	F	L01F	L	3108	160.75	21.2333	2357	( 2357)
SPC_Dataset	1805	194.733	21.2167	3803			13	Unknown	HW_Unk_115	TRUE	HW_Cha_1	0	0	Kitchingman			Kitchingman		01L	0	3109	194.733	21.2167	3803	( 3803)
SPC_Dataset	1808	154.75	21.167	1125	4440	Greer / Missy	7	Guyot	MS_Guy_2	TRUE	MS_Iso_5	5	0	seamount catalog			GEBCO Pacific	5	K0145F	K	3112	154.767	21.2167	1397	Greer / Missy ( 1125)
SPC_Dataset	1809	160.485	21.168	3012	4200		13	Unknown	OUT_Unk_698	TRUE	OUT_Iso_604	0	0	Kitchingman			S2004 - ETOPO2	F	10FL	1	3113	160.533	21.2167	3012	( 3012)
SPC_Dataset	1810	173.3	21.2167	3167			13	Unknown	OUT_Unk_83	TRUE	OUT_Cha_3	0	0	Kitchingman			Kitchingman		01F	0	3114	173.3	21.2167	3167	( 3167)
SPC_Dataset	1811	173.817	21.2167	1280	2600	Heezen	6	Seamount	OUT_Smt_17	TRUE	OUT_Iso_36	0	0	Kitchingman			Kitchingman	F	015F	0	3115	173.817	21.2167	1280	Heezen ( 1280)
SPC_Dataset	1812	182.383	21.2	4593	2200		13	Unknown	OUT_Unk_3	TRUE	OUT_Iso_147	0	0	Kitchingman			Kitchingman	F	01F	0	3116	182.383	21.2	4593	( 4593)
SPC_Dataset	1813	157.65	21.2096	2501	5300		13	Unknown	OUT_Unk_695	TRUE	OUT_Iso_601	0	0	Kitchingman			Seamounts P.Wessel	F	F01	F	3117	157.717	21.2	2501	( 2501)
SPC_Dataset	1814	176.433	21.2	1078	2200	Seamount I	6	Seamount	OUT_Smt_23	TRUE	OUT_Iso_44	0	0	Kitchingman			Kitchingman	F	0156F	0	3118	176.433	21.2	1078	Seamount I ( 1078)
SPC_Dataset	1816	180.467	21.1833	2091	2100	Skagit	6	Seamount	OUT_Smt_28	TRUE	OUT_Iso_52	0	0	Kitchingman			Kitchingman	F	014F	0	3121	180.467	21.1833	2091	Skagit ( 2091)
SPC_Dataset	1817	181.7	21.1833	3128	2400		13	Unknown	OUT_Unk_85	TRUE	OUT_Iso_148	0	0	Kitchingman			Kitchingman	F	01FL	0	3122	181.7	21.1833	3128	( 3128)
SPC_Dataset	1818	197.367	21.1833	3211			13	Unknown	HW_Unk_59	TRUE	HW_Iso_94	0	0	Kitchingman			Kitchingman		01L	0	3123	197.367	21.1833	3211	( 3211)
SPC_Dataset	1820	163.279	21.1457	1320	3240	Wilde	7	Guyot	OUT_Guy_25	TRUE	OUT_Clu_53	5	0	seamount catalog			seamount catalog	5	50146KL	5	3125	163.333	21.1833	1334	Wilde ( 1320)
SPC_Dataset	1821	166.483	21.1433	1163	4400	Woods Hole	7	Guyot	WK_Guy_2	TRUE	WK_Iso_26	0	0	Kitchingman			Seamounts P.Wessel	F	F014L	F	3126	166.517	21.1833	1163	Woods Hole ( 1163)
SPC_Dataset	1823	136.467	21.1833	3069			13	Unknown	JP_Unk_29	TRUE	JP_Cha_1	0	0	Kitchingman			Kitchingman		01	0	3129	136.467	21.1833	3069	( 3069)
SPC_Dataset	1824	163.85	21.1667	3547			13	Unknown	WK_Unk_33	TRUE	WK_Iso_27	0	0	Kitchingman			Kitchingman		01L	0	3130	163.85	21.1667	3547	( 3547)
SPC_Dataset	1825	178.37	21.13	1007	2200		6	Seamount	OUT_Smt_25	TRUE	OUT_Iso_46	0	0	Kitchingman			seamount catalog	F	501F	5	3131	178.417	21.1667	1007	( 1007)
SPC_Dataset	1827	194.533	21.15	3442			13	Unknown	HW_Unk_116	TRUE	HW_Cha_1	0	0	Kitchingman			Kitchingman		01	0	3133	194.533	21.15	3442	( 3442)
SPC_Dataset	1828	143.967	21.15	1573			13	Unknown	MR_Unk_6	TRUE	MR_Cha_1	0	0	Kitchingman			Kitchingman		01	0	3134	143.967	21.15	1573	( 1573)
SPC_Dataset	1830	201.533	21.1333	2872			13	Unknown	HW_Unk_15	TRUE	HW_Iso_64	0	0	Kitchingman			Kitchingman		01	0	3136	201.533	21.1333	2872	( 2872)
SPC_Dataset	1832	173.183	21.1333	3171	2700		13	Unknown	OUT_Unk_86	TRUE	OUT_Cha_3	0	0	Kitchingman			Kitchingman	F	01FL	0	3138	173.183	21.1333	3171	( 3171)
SPC_Dataset	1834	194.367	21.1167	3639			13	Unknown	HW_Unk_117	TRUE	HW_Cha_1	0	0	Kitchingman			Kitchingman		01L	0	3140	194.367	21.1167	3639	( 3639)
SPC_Dataset	1836	190.2	21.0833	3646	1800		13	Unknown	OUT_Unk_145	TRUE	OUT_Iso_201	0	0	Kitchingman			Kitchingman	F	01FL	0	3145	190.2	21.0833	3646	( 3646)
SPC_Dataset	1837	158.446	21.081	1360	4100	Arnold	7	Guyot	OUT_Guy_29	TRUE	OUT_Iso_602	0	0	Kitchingman			Hillier	F	L014KF	L	3147	158.5	21.0833	1360	Arnold ( 1360)
SPC_Dataset	1839	189.25	21.0667	3479			13	Unknown	OUT_Unk_146	TRUE	OUT_Cha_4	0	0	Kitchingman			Kitchingman		01FL	0	3149	189.25	21.0667	3479	( 3479)
SPC_Dataset	1841	144.533	21.033	1166		Minami-Daikoku	6	Seamount	MR_Smt_5	TRUE	MR_Cha_1	0	0	Kitchingman			GEBCO Pacific		K01L	K	3151	144.6	21.0667	1166	Minami-Daikoku ( 1166)
SPC_Dataset	1842	177.34	20.96	1340			6	Seamount	OUT_Smt_24	TRUE	OUT_Iso_45	0	0	Kitchingman			seamount catalog		501F	5	3152	177.383	21.05	1340	( 1340)
SPC_Dataset	1843	191.283	21.0333	2751			13	Unknown	OUT_Unk_147	TRUE	OUT_Cha_5	0	0	Kitchingman			Kitchingman		01FL	0	3153	191.283	21.0333	2751	( 2751)
SPC_Dataset	1847	148.3	21.0167	3280	3200		13	Unknown	MR_Unk_19	TRUE	MR_Iso_5	0	0	Kitchingman			Kitchingman	F	01F	0	3157	148.3	21.0167	3280	( 3280)
SPC_Dataset	1848	162.041	20.976	3786	2400		13	Unknown	OUT_Unk_673	TRUE	OUT_Iso_577	0	0	Kitchingman			Hillier	F	L01F	L	3158	162.1	21.0167	3786	( 3786)
SPC_Dataset	1850	183.817	21	2606	4700	Tulare	6	Seamount	OUT_Smt_32	TRUE	OUT_Iso_57	0	0	Kitchingman			Kitchingman	F	014FL	0	3161	183.817	21	2606	Tulare ( 2606)
SPC_Dataset	1851	194.05	21	3481			13	Unknown	HW_Unk_118	TRUE	HW_Cha_1	0	0	Kitchingman			Kitchingman		01	0	3162	194.05	21	3481	( 3481)
SPC_Dataset	1853	150.25	21.0439	3547	2100		13	Unknown	OUT_Unk_754	TRUE	OUT_Clu_65	0	0	Kitchingman			Seamounts P.Wessel	F	F01	F	3164	150.283	21	3547	( 3547)
SPC_Dataset	1854	168.95	21	4437			13	Unknown	WK_Unk_1	TRUE	WK_Iso_1	0	0	Kitchingman			Kitchingman		01L	0	3165	168.95	21	4437	( 4437)
SPC_Dataset	1855	202.5	21.0333	43		Penguin	14	Deep Bank	HW_DpBa_1	TRUE	HW_Iso_30	0	0	Kitchingman			GEBCO Pacific		K01F	K	3166	202.4	20.9833	43	Penguin ( 43)
SPC_Dataset	1857	157.236	20.9375	1555	2915	Maloney	7	Guyot	OUT_Guy_28	TRUE	OUT_Iso_600	5	0	seamount catalog			seamount catalog	5	501FL	5	3168	157.317	20.9667	1572	Maloney ( 1555)
SPC_Dataset	1858	178.683	20.9667	1581	2000		13	Unknown	OUT_Unk_87	TRUE	OUT_Iso_149	0	0	Kitchingman			Kitchingman	F	01F	0	3169	178.683	20.9667	1581	( 1581)
SPC_Dataset	1860	190.533	20.9333	3066	1700		13	Unknown	OUT_Unk_148	TRUE	OUT_Iso_202	0	0	Kitchingman			Kitchingman	F	01F	0	3174	190.533	20.9333	3066	( 3066)
SPC_Dataset	1862	188.933	20.9167	2975	1900		13	Unknown	OUT_Unk_149	TRUE	OUT_Cha_4	0	0	Kitchingman			Kitchingman	F	01F	0	3176	188.933	20.9167	2975	( 2975)
SPC_Dataset	1863	189.767	20.8833	2697	2800		13	Unknown	OUT_Unk_150	TRUE	OUT_Iso_203	0	0	Kitchingman			Kitchingman	F	01F	0	3177	189.767	20.8833	2697	( 2697)
SPC_Dataset	1864	193.733	20.8833	3541			13	Unknown	HW_Unk_119	TRUE	HW_Cha_1	0	0	Kitchingman			Kitchingman		01L	0	3178	193.733	20.8833	3541	( 3541)
SPC_Dataset	1865	156.324	20.8722	1780	2940	Jennings	7	Guyot	OUT_Guy_48	TRUE	OUT_Iso_611	5	0	seamount catalog			Kitchingman	5	0145FL	0	3179	156.3	20.8833	1998	Jennings ( 1780)
SPC_Dataset	1866	165.733	20.8833	2944			13	Unknown	WK_Unk_2	TRUE	WK_Iso_2	0	0	Kitchingman			Kitchingman		01L	0	3180	165.733	20.8833	2944	( 2944)
SPC_Dataset	1869	144.5	20.85	1520			13	Unknown	MR_Unk_7	TRUE	MR_Cha_1	0	0	Kitchingman			Kitchingman		01L	0	3187	144.5	20.85	1520	( 1520)
SPC_Dataset	1870	172.967	20.85	2829	2000		13	Unknown	OUT_Unk_88	TRUE	OUT_Cha_3	0	0	Kitchingman			Kitchingman	F	01F	0	3188	172.967	20.85	2829	( 2829)
SPC_Dataset	1871	186.45	20.8333	4017			13	Unknown	OUT_Unk_151	TRUE	OUT_Iso_204	0	0	Kitchingman			Kitchingman		01F	0	3189	186.45	20.8333	4017	( 4017)
SPC_Dataset	1874	173.38	20.8	1275	2600	Menard	7	Guyot	OUT_Guy_8	TRUE	OUT_Iso_35	0	0	Kitchingman			seamount catalog	F	501FKL	5	3192	173.433	20.8167	1275	Menard ( 1275)
SPC_Dataset	1876	182.433	20.7833	4200	2500		13	Unknown	OUT_Unk_89	TRUE	OUT_Iso_150	0	0	Kitchingman			Kitchingman	F	01FL	0	3194	182.433	20.7833	4200	( 4200)
SPC_Dataset	1877	161.183	20.7456	2586	2300		13	Unknown	OUT_Unk_686	TRUE	OUT_Clu_56	0	0	Kitchingman			Seamounts P.Wessel	F	F01	F	3195	161.233	20.7667	2586	( 2586)
SPC_Dataset	1878	162.783	20.7456	2992	2100		13	Unknown	OUT_Unk_674	TRUE	OUT_Iso_586	0	0	Kitchingman			Seamounts P.Wessel	F	F01	F	3196	162.861	20.7611	2992	( 2992)
SPC_Dataset	1879	188.333	20.75	2856	1900		13	Unknown	OUT_Unk_152	TRUE	OUT_Cha_4	0	0	Kitchingman			Kitchingman	F	01F	0	3197	188.333	20.75	2856	( 2856)
SPC_Dataset	1880	188.6	20.75	2494	1900		13	Unknown	OUT_Unk_153	TRUE	OUT_Cha_4	0	0	Kitchingman			Kitchingman	F	01FL	0	3198	188.6	20.75	2494	( 2494)
SPC_Dataset	1885	189.3	20.7	1646	2500	Mid-Pacific Seamount 5	6	Seamount	OUT_Smt_37	TRUE	OUT_Iso_64	0	0	Kitchingman			seamount online	F	6015F	6	3205	189.367	20.7333	1646	Mid-Pacific Seamount 5 ( 1646)
SPC_Dataset	1886	193.4	20.7333	3156			13	Unknown	HW_Unk_120	TRUE	HW_Cha_1	0	0	Kitchingman			Kitchingman		01L	0	3206	193.4	20.7333	3156	( 3156)
SPC_Dataset	1887	172.65	20.7333	4139	2000		13	Unknown	OUT_Unk_90	TRUE	OUT_Cha_3	0	0	Kitchingman			Kitchingman	F	01FL	0	3207	172.65	20.7333	4139	( 4139)
SPC_Dataset	1890	142.717	20.7	1521		West Mariana	9	Ridge	MR_Ri_1	TRUE	MR_Cha_2	0	0	Kitchingman			Kitchingman		01K	0	3211	142.717	20.7	1521	West Mariana ( 1521)
SPC_Dataset	1891	180.9	20.6833	2963	3400		13	Unknown	OUT_Unk_91	TRUE	OUT_Iso_151	0	0	Kitchingman			Kitchingman	F	01FL	0	3212	180.9	20.6833	2963	( 2963)
SPC_Dataset	1892	177.267	20.6833	2168	2100		13	Unknown	OUT_Unk_92	TRUE	OUT_Iso_152	0	0	Kitchingman			Kitchingman	F	01F	0	3213	177.267	20.6833	2168	( 2168)
SPC_Dataset	1893	172.383	20.6667	3326	2300		13	Unknown	OUT_Unk_93	TRUE	OUT_Cha_3	0	0	Kitchingman			Kitchingman	F	01FL	0	3214	172.383	20.6667	3326	( 3326)
SPC_Dataset	1894	175.117	20.6667	2293	1900		13	Unknown	OUT_Unk_94	TRUE	OUT_Iso_153	0	0	Kitchingman			Kitchingman	F	01F	0	3215	175.117	20.6667	2293	( 2293)
SPC_Dataset	1895	182.733	20.65	3952	2500		13	Unknown	OUT_Unk_95	TRUE	OUT_Iso_154	0	0	Kitchingman			Kitchingman	F	01FL	0	3216	182.733	20.65	3952	( 3952)
SPC_Dataset	1896	205	20.65	2773			13	Unknown	HW_Unk_16	TRUE	HW_Iso_65	0	0	Kitchingman			Kitchingman		01L	0	3217	205	20.65	2773	( 2773)
SPC_Dataset	1898	146.8	20.65	2960			13	Unknown	MR_Unk_20	TRUE	MR_Iso_6	0	0	Kitchingman			Kitchingman		01	0	3219	146.8	20.65	2960	( 2960)
SPC_Dataset	1899	190.817	20.6333	3503			13	Unknown	OUT_Unk_154	TRUE	OUT_Cha_5	0	0	Kitchingman			Kitchingman		01F	0	3221	190.817	20.6333	3503	( 3503)
SPC_Dataset	1901	148.15	20.613	727	4400		13	Unknown	MR_Unk_127	TRUE	MR_Clu_11	0	0	Kitchingman			Seamounts P.Wessel	F	F01	F	3224	148.183	20.6	727	( 727)
SPC_Dataset	1902	183.833	20.5833	2574	2600		13	Unknown	OUT_Unk_155	TRUE	OUT_Iso_205	0	0	Kitchingman			Kitchingman	F	01FL	0	3226	183.833	20.5833	2574	( 2574)
SPC_Dataset	1903	188.267	20.5833	3087			13	Unknown	OUT_Unk_156	TRUE	OUT_Cha_4	0	0	Kitchingman			Kitchingman		01F	0	3227	188.267	20.5833	3087	( 3087)
SPC_Dataset	1906	147.955	20.55	1173		Fryer	7	Guyot	MR_Guy_1	TRUE	MR_Clu_11	0	0	Kitchingman			S2004 - ETOPO2		1K04F	1	3230	148	20.5833	1173	Fryer ( 1173)
SPC_Dataset	1907	187.2	20.5667	2202	2300		13	Unknown	OUT_Unk_157	TRUE	OUT_Iso_206	0	0	Kitchingman			Kitchingman	F	01F	0	3231	187.2	20.5667	2202	( 2202)
SPC_Dataset	1908	193.05	20.583	2673		Tiru	6	Seamount	HW_Smt_72	TRUE	HW_Cha_1	0	0	Kitchingman			GEBCO Pacific		K014L	K	3232	192.967	20.5667	2673	Tiru ( 2673)
SPC_Dataset	1912	142.467	20.5167	1629			13	Unknown	MR_Unk_80	TRUE	MR_Cha_2	0	0	Kitchingman			Kitchingman		01L	0	3236	142.467	20.5167	1629	( 1629)
SPC_Dataset	1913	163.833	20.5167	906	3200		13	Unknown	WK_Unk_3	TRUE	WK_Clu_1	0	0	Kitchingman			Kitchingman	F	01F	0	3237	163.833	20.5167	906	( 906)
SPC_Dataset	1914	180.517	20.5	3475	4200		13	Unknown	OUT_Unk_96	TRUE	OUT_Iso_155	0	0	Kitchingman			Kitchingman	F	01FL	0	3238	180.517	20.5	3475	( 3475)
SPC_Dataset	1916	147.433	20.5	3284			13	Unknown	MR_Unk_21	TRUE	MR_Clu_1	0	0	Kitchingman			Kitchingman		01L	0	3240	147.433	20.5	3284	( 3284)
SPC_Dataset	1917	151.18	20.464	1587	4100		13	Unknown	OUT_Unk_758	TRUE	OUT_Iso_673	0	0	Kitchingman			Hillier	F	L01F	L	3241	151.217	20.5	1587	( 1587)
SPC_Dataset	1920	147.567	20.4833	3096			13	Unknown	MR_Unk_22	TRUE	MR_Clu_1	0	0	Kitchingman			Kitchingman		01L	0	3245	147.567	20.4833	3096	( 3096)
SPC_Dataset	1922	132.533	20.4833	4854			13	Unknown	OUT_Unk_853	TRUE	OUT_Iso_746	0	0	Kitchingman			Kitchingman		01	0	3247	132.533	20.4833	4854	( 4854)
SPC_Dataset	1923	187.567	20.4667	2753	1500		13	Unknown	OUT_Unk_158	TRUE	OUT_Iso_207	0	0	Kitchingman			Kitchingman	F	01F	0	3248	187.567	20.4667	2753	( 2753)
SPC_Dataset	1926	145.03	20.42	137		Ahyi	6	Seamount	MR_Smt_10	TRUE	MR_Cha_1	7	0	Volcano data NGDC			Volcano data NGDC		7014	7	3252	145.083	20.4667	1514	Ahyi ( 137)
SPC_Dataset	1927	147.733	20.45	2645	2100		13	Unknown	MR_Unk_23	TRUE	MR_Clu_1	0	0	Kitchingman			Kitchingman	F	01	0	3255	147.733	20.45	2645	( 2645)
SPC_Dataset	1929	136.133	20.45	721			13	Unknown	JP_Unk_30	TRUE	JP_Cha_1	0	0	Kitchingman			Kitchingman		01L	0	3257	136.133	20.45	721	( 721)
SPC_Dataset	1932	192.6	20.4167	3576			13	Unknown	OUT_Unk_159	TRUE	OUT_Iso_208	0	0	Kitchingman			Kitchingman		01F	0	3260	192.6	20.4167	3576	( 3576)
SPC_Dataset	1934	155.983	20.3811	1612	3700		13	Unknown	OUT_Unk_706	TRUE	OUT_Iso_612	0	0	Kitchingman			Seamounts P.Wessel	F	F01L	F	3262	156.033	20.4167	1612	( 1612)
SPC_Dataset	1937	190.483	20.4	2320			13	Unknown	OUT_Unk_160	TRUE	OUT_Cha_5	0	0	Kitchingman			Kitchingman		01F	0	3265	190.483	20.4	2320	( 2320)
SPC_Dataset	1939	165.15	20.4	3397			13	Unknown	WK_Unk_4	TRUE	WK_Iso_3	0	0	Kitchingman			Kitchingman		01L	0	3268	165.15	20.4	3397	( 3397)
SPC_Dataset	1940	146.933	20.3833	2986			13	Unknown	MR_Unk_24	TRUE	MR_Iso_7	0	0	Kitchingman			Kitchingman		01	0	3269	146.933	20.3833	2986	( 2986)
SPC_Dataset	1943	146.55	20.3667	1845			13	Unknown	MR_Unk_25	TRUE	MR_Clu_2	0	0	Kitchingman			Kitchingman		01	0	3272	146.55	20.3667	1845	( 1845)
SPC_Dataset	1944	150.655	20.3667	1786			13	Unknown	OUT_Unk_756	TRUE	OUT_Clu_65	0	0	Kitchingman			S2004 - ETOPO2		10	1	3273	150.717	20.3667	1786	( 1786)
SPC_Dataset	1946	160.717	20.3479	253	4200		13	Unknown	OUT_Unk_687	TRUE	OUT_Clu_56	0	0	Kitchingman			Seamounts P.Wessel	F	F01	F	3275	160.783	20.3667	253	( 253)
SPC_Dataset	1947	164.1	20.3667	2569			13	Unknown	WK_Unk_5	TRUE	WK_Clu_1	0	0	Kitchingman			Kitchingman		01L	0	3276	164.1	20.3667	2569	( 2569)
SPC_Dataset	1948	174.167	20.3333	1824	2500	Ewing	6	Seamount	OUT_Smt_16	TRUE	OUT_Iso_33	0	0	Kitchingman			GEBCO Pacific	F	K014F	K	3277	174.25	20.3667	1824	Ewing ( 1824)
SPC_Dataset	1950	163.017	20.3148	1156	3100	Sampson	7	Guyot	OUT_Guy_26	TRUE	OUT_Iso_588	0	0	Kitchingman			Seamounts P.Wessel	F	F014K	F	3279	163.133	20.35	1156	Sampson ( 1156)
SPC_Dataset	1952	191.5	20.3333	3921	1900		13	Unknown	OUT_Unk_161	TRUE	OUT_Iso_209	0	0	Kitchingman			Kitchingman	F	01FL	0	3282	191.5	20.3333	3921	( 3921)
SPC_Dataset	1953	142.483	20.3333	1569			13	Unknown	MR_Unk_81	TRUE	MR_Cha_2	0	0	Kitchingman			Kitchingman		01	0	3283	142.483	20.3333	1569	( 1569)
SPC_Dataset	1954	190.233	20.3167	2015			6	Seamount	OUT_Smt_40	TRUE	OUT_Cha_5	0	0	Kitchingman			Kitchingman		015L	0	3284	190.233	20.3167	2015	( 2015)
SPC_Dataset	1955	165.467	20.3167	2522			13	Unknown	WK_Unk_6	TRUE	WK_Iso_4	0	0	Kitchingman			Kitchingman		01L	0	3285	165.467	20.3167	2522	( 2522)
SPC_Dataset	1958	175.8	20.3	2473	2400		13	Unknown	OUT_Unk_97	TRUE	OUT_Iso_156	0	0	Kitchingman			Kitchingman	F	01F	0	3289	175.8	20.3	2473	( 2473)
SPC_Dataset	1960	187.1	20.2833	1848	2400		13	Unknown	OUT_Unk_162	TRUE	OUT_Iso_210	0	0	Kitchingman			Kitchingman	F	01FL	0	3291	187.1	20.2833	1848	( 1848)
SPC_Dataset	1961	171.233	20.2833	3455	2300		13	Unknown	OUT_Unk_98	TRUE	OUT_Iso_157	0	0	Kitchingman			Kitchingman	F	01FL	0	3292	171.233	20.2833	3455	( 3455)
SPC_Dataset	1962	149.617	20.2485	1232	3600		13	Unknown	OUT_Unk_755	TRUE	OUT_Clu_65	0	0	Kitchingman			Seamounts P.Wessel	F	F01	F	3294	149.683	20.2667	1232	( 1232)
SPC_Dataset	1963	176.15	20.2667	1587	5800		13	Unknown	OUT_Unk_99	TRUE	OUT_Iso_158	0	0	Kitchingman			Kitchingman	F	01F	0	3295	176.15	20.2667	1587	( 1587)
SPC_Dataset	1967	146.55	20.2333	1569			13	Unknown	MR_Unk_26	TRUE	MR_Clu_2	0	0	Kitchingman			Kitchingman		01L	0	3299	146.55	20.2333	1569	( 1569)
SPC_Dataset	1968	163.383	20.2333	959	3700	Beatty	7	Guyot	WK_Guy_1	TRUE	WK_Iso_5	0	0	Kitchingman			Kitchingman	F	014FKL	0	3300	163.383	20.2333	959	Beatty ( 959)
SPC_Dataset	1969	179.02	20.22	1256			6	Seamount	OUT_Smt_27	TRUE	OUT_Clu_5	0	0	Kitchingman			seamount catalog		501F	5	3301	179.083	20.2333	1256	( 1256)
SPC_Dataset	1970	132.417	20.2333	5026			13	Unknown	OUT_Unk_854	TRUE	OUT_Iso_747	0	0	Kitchingman			Kitchingman		01L	0	3302	132.417	20.2333	5026	( 5026)
SPC_Dataset	1971	192.233	20.2167	3593			13	Unknown	OUT_Unk_163	TRUE	OUT_Iso_211	0	0	Kitchingman			Kitchingman		01FL	0	3303	192.233	20.2167	3593	( 3593)
SPC_Dataset	1972	207.333	20.2167	4277			13	Unknown	HW_Unk_17	TRUE	HW_Iso_66	0	0	Kitchingman			Kitchingman		01	0	3304	207.333	20.2167	4277	( 4277)
SPC_Dataset	1974	147.967	20.2167	2400	2000		13	Unknown	MR_Unk_27	TRUE	MR_Iso_8	0	0	Kitchingman			Kitchingman	F	01FL	0	3306	147.967	20.2167	2400	( 2400)
SPC_Dataset	1975	156.512	20.2157	1505	2555	Batiza	7	Guyot	OUT_Guy_31	TRUE	OUT_Iso_613	5	0	seamount catalog			seamount catalog	5	5014KFL	5	3307	156.6	20.2167	1454	Batiza ( 1505)
SPC_Dataset	1976	187.933	20.2	2166	1700		13	Unknown	OUT_Unk_164	TRUE	OUT_Iso_212	0	0	Kitchingman			Kitchingman	F	01F	0	3308	187.933	20.2	2166	( 2166)
SPC_Dataset	1977	143.25	20.2	2708			13	Unknown	MR_Unk_82	TRUE	MR_Iso_52	0	0	Kitchingman			Kitchingman		017	0	3309	143.25	20.2	2708	( 2708)
SPC_Dataset	1978	144.183	20.2	2946			13	Unknown	MR_Unk_83	TRUE	MR_Cha_3	0	0	Kitchingman			Kitchingman		01	0	3310	144.183	20.2	2946	( 2946)
SPC_Dataset	1979	189.39	20.13	912	6500		6	Seamount	OUT_Smt_39	TRUE	OUT_Iso_66	0	0	Kitchingman			seamount catalog	F	501F	5	3311	189.433	20.1833	912	( 912)
SPC_Dataset	1980	172.083	20.1833	1549	3000	Mid-Pacific	6	Seamount	OUT_Smt_15	TRUE	OUT_Clu_3	0	0	Kitchingman			Kitchingman	F	01FKL	0	3312	172.083	20.1833	1549	Mid-Pacific ( 1549)
SPC_Dataset	1981	176.883	20.1833	2976	2000		13	Unknown	OUT_Unk_100	TRUE	OUT_Iso_159	0	0	Kitchingman			Kitchingman	F	01F	0	3313	176.883	20.1833	2976	( 2976)
SPC_Dataset	1982	191.1	20.1667	3045	2000		13	Unknown	OUT_Unk_165	TRUE	OUT_Iso_213	0	0	Kitchingman			Kitchingman	F	01F	0	3314	191.1	20.1667	3045	( 3045)
SPC_Dataset	1985	142.917	20.1667	1516			13	Unknown	MR_Unk_84	TRUE	MR_Cha_2	0	0	Kitchingman			Kitchingman		01	0	3317	142.917	20.1667	1516	( 1516)
SPC_Dataset	1986	145.1	20.13	1051			13	Unknown	MR_Unk_124	TRUE	MR_Cha_1	0	0	Kitchingman			Volcano data NGDC		7012	7	3318	145.183	20.1667	1051	( 1051)
SPC_Dataset	1987	149	19.8333	1900		Vogt	7	Guyot	MR_Guy_2	TRUE	MR_Iso_3	0	0	Kitchingman			NGA data		401FK	4	3319	149.017	20.1667	1900	Vogt ( 1900)
SPC_Dataset	1988	173.117	20.1667	3444	2100		13	Unknown	OUT_Unk_101	TRUE	OUT_Iso_160	0	0	Kitchingman			Kitchingman	F	01F	0	3320	173.117	20.1667	3444	( 3444)
SPC_Dataset	1989	175	20.15	2968			13	Unknown	OUT_Unk_102	TRUE	OUT_Iso_161	0	0	Kitchingman			Kitchingman		01F	0	3321	175	20.15	2968	( 2968)
SPC_Dataset	1990	190.033	20.1167	2039			13	Unknown	OUT_Unk_166	TRUE	OUT_Cha_5	0	0	Kitchingman			Kitchingman		01F	0	3323	190.033	20.1167	2039	( 2039)
SPC_Dataset	1991	201.8	20.1167	3238			13	Unknown	HW_Unk_2	TRUE	HW_Clu_6	0	0	Kitchingman			Kitchingman		01L	0	3324	201.8	20.1167	3238	( 3238)
SPC_Dataset	1993	181.05	20.1	3420			13	Unknown	OUT_Unk_167	TRUE	OUT_Iso_214	0	0	Kitchingman			Kitchingman		01FL	0	3328	181.05	20.1	3420	( 3420)
SPC_Dataset	1994	187.433	20.1	2431	2100		13	Unknown	OUT_Unk_168	TRUE	OUT_Iso_215	0	0	Kitchingman			Kitchingman	F	01FL	0	3329	187.433	20.1	2431	( 2431)
SPC_Dataset	1996	153.867	20.074	4769			13	Unknown	OUT_Unk_765	TRUE	OUT_Iso_679	0	0	Kitchingman			S2004 - ETOPO2		10	1	3332	153.917	20.1	4769	( 4769)
SPC_Dataset	1997	193.233	20.0833	3937			13	Unknown	OUT_Unk_169	TRUE	OUT_Iso_216	0	0	Kitchingman			Kitchingman		01FL	0	3333	193.233	20.0833	3937	( 3937)
SPC_Dataset	1998	201.967	20.05	2915	2400	Dutton	6	Seamount	HW_Smt_35	TRUE	HW_Clu_6	0	0	Kitchingman			NGA data	F	401KFL	4	3334	202.033	20.0833	2915	Dutton ( 2915)
SPC_Dataset	2001	177.067	20.0833	2621			13	Unknown	OUT_Unk_103	TRUE	OUT_Iso_162	0	0	Kitchingman			Kitchingman		01F	0	3338	177.067	20.0833	2621	( 2621)
SPC_Dataset	2002	151.65	20.0497	1363	3600		13	Unknown	OUT_Unk_759	TRUE	OUT_Iso_675	0	0	Kitchingman			Seamounts P.Wessel	F	F01	F	3340	151.683	20.0667	1363	( 1363)
SPC_Dataset	2003	161.683	20.0497	3209	4300		13	Unknown	OUT_Unk_680	TRUE	OUT_Iso_590	0	0	Kitchingman			Seamounts P.Wessel	F	F01	F	3341	161.717	20.0667	3209	( 3209)
SPC_Dataset	2004	173.6	20.0667	1766	2300		13	Unknown	OUT_Unk_104	TRUE	OUT_Iso_163	0	0	Kitchingman			Kitchingman	F	01FL	0	3342	173.6	20.0667	1766	( 1766)
SPC_Dataset	2005	176.55	20.0667	1655	3300		13	Unknown	OUT_Unk_105	TRUE	OUT_Iso_164	0	0	Kitchingman			Kitchingman	F	01F	0	3343	176.55	20.0667	1655	( 1655)
SPC_Dataset	2006	139.45	20.0667	4166			13	Unknown	JP_Unk_31	TRUE	JP_Iso_19	0	0	Kitchingman			Kitchingman		01L	0	3345	139.45	20.0667	4166	( 4166)
SPC_Dataset	2009	188.53	19.98	1559	2100		6	Seamount	OUT_Smt_38	TRUE	OUT_Iso_65	0	0	Kitchingman			seamount catalog	F	501F	5	3348	188.6	20.0333	1559	( 1559)
SPC_Dataset	2010	189.3	20	1441		Mid-Pacific Seamount 6	6	Seamount	OUT_Smt_65	TRUE	OUT_Iso_133	0	0	Kitchingman			seamount online		601L	6	3349	189.333	20.0333	1441	Mid-Pacific Seamount 6 ( 1441)
SPC_Dataset	2012	170.217	20.0333	4529			13	Unknown	OUT_Unk_106	TRUE	OUT_Iso_165	0	0	Kitchingman			Kitchingman		01FL	0	3351	170.217	20.0333	4529	( 4529)
SPC_Dataset	2013	157.435	19.97	2079	3000		13	Unknown	OUT_Unk_693	TRUE	OUT_Iso_598	0	0	Kitchingman			S2004 - ETOPO2	F	10F	1	3352	157.5	20.0167	2079	( 2079)
SPC_Dataset	2014	187.317	20	2208			13	Unknown	OUT_Unk_170	TRUE	OUT_Iso_217	0	0	Kitchingman			Kitchingman		01FL	0	3354	187.317	20	2208	( 2208)
SPC_Dataset	2015	190.883	20	2606	1900		13	Unknown	JT_Unk_1	TRUE	JT_Iso_1	0	0	Kitchingman			Kitchingman	F	01F	0	3355	190.883	20	2606	( 2606)
SPC_Dataset	2016	192.417	20	3958			13	Unknown	OUT_Unk_171	TRUE	OUT_Clu_20	0	0	Kitchingman			Kitchingman		01FL	0	3356	192.417	20	3958	( 3958)
SPC_Dataset	2017	150.183	20.0166	1635	3900		13	Unknown	OUT_Unk_757	TRUE	OUT_Clu_65	0	0	Kitchingman			Seamounts P.Wessel	F	F01L	F	3358	150.267	19.9833	1635	( 1635)
SPC_Dataset	2018	176.767	19.9833	1431			13	Unknown	OUT_Unk_107	TRUE	OUT_Iso_166	0	0	Kitchingman			Kitchingman		01F	0	3359	176.767	19.9833	1431	( 1431)
SPC_Dataset	2019	177.233	19.9833	1565	4800	Hamilton	7	Guyot	OUT_Guy_11	TRUE	OUT_Iso_47	0	0	Kitchingman			Kitchingman	F	01456FL	0	3360	177.233	19.9833	1565	Hamilton ( 1565)
SPC_Dataset	2021	146.617	19.9667	2232			13	Unknown	MR_Unk_28	TRUE	MR_Clu_2	0	0	Kitchingman			Kitchingman		01	0	3362	146.617	19.9667	2232	( 2232)
SPC_Dataset	2022	174.683	19.9667	2340			13	Unknown	OUT_Unk_108	TRUE	OUT_Iso_167	0	0	Kitchingman			Kitchingman		01FL	0	3363	174.683	19.9667	2340	( 2340)
SPC_Dataset	2023	139.283	19.9667	3881			13	Unknown	JP_Unk_32	TRUE	JP_Iso_20	0	0	Kitchingman			Kitchingman		01L	0	3364	139.283	19.9667	3881	( 3881)
SPC_Dataset	2024	172.967	19.95	1482	3000		13	Unknown	OUT_Unk_109	TRUE	OUT_Iso_168	0	0	Kitchingman			Kitchingman	F	01FL	0	3365	172.967	19.95	1482	( 1482)
SPC_Dataset	2025	208.383	19.9333	4191			13	Unknown	HW_Unk_18	TRUE	HW_Iso_67	0	0	Kitchingman			Kitchingman		01	0	3367	208.383	19.9333	4191	( 4191)
SPC_Dataset	2027	147.15	19.9333	3640			13	Unknown	MR_Unk_29	TRUE	MR_Iso_9	0	0	Kitchingman			Kitchingman		01	0	3369	147.15	19.9333	3640	( 3640)
SPC_Dataset	2028	139.683	19.9333	3571			13	Unknown	JP_Unk_33	TRUE	JP_Iso_21	0	0	Kitchingman			Kitchingman		01L	0	3370	139.683	19.9333	3571	( 3571)
SPC_Dataset	2029	182.633	19.9167	3358	4000		13	Unknown	OUT_Unk_172	TRUE	OUT_Iso_218	0	0	Kitchingman			Kitchingman	F	01F	0	3371	182.633	19.9167	3358	( 3358)
SPC_Dataset	2030	192.667	19.9167	3506			13	Unknown	OUT_Unk_173	TRUE	OUT_Clu_20	0	0	Kitchingman			Kitchingman		01F	0	3372	192.667	19.9167	3506	( 3506)
SPC_Dataset	2032	162.75	19.9227	2303	3900		13	Unknown	OUT_Unk_677	TRUE	OUT_Iso_589	0	0	Kitchingman			Seamounts P.Wessel	F	F01L	F	3374	162.8	19.9167	2303	( 2303)
SPC_Dataset	2034	173.167	19.85	1434	3000		13	Unknown	OUT_Unk_110	TRUE	OUT_Iso_169	0	0	Kitchingman			Kitchingman	F	01FL	0	3377	173.167	19.85	1434	( 1434)
SPC_Dataset	2036	179.35	19.8333	2114	3600		13	Unknown	OUT_Unk_111	TRUE	OUT_Iso_170	0	0	Kitchingman			Kitchingman	F	01F	0	3379	179.35	19.8333	2114	( 2114)
SPC_Dataset	2037	138.783	19.8333	3768			13	Unknown	JP_Unk_34	TRUE	JP_Iso_22	0	0	Kitchingman			Kitchingman		01	0	3380	138.783	19.8333	3768	( 3768)
SPC_Dataset	2039	157.369	19.766	2325			13	Unknown	OUT_Unk_694	TRUE	OUT_Iso_599	0	0	Kitchingman			S2004 - ETOPO2		10	1	3382	157.433	19.8167	2325	( 2325)
SPC_Dataset	2040	177.517	19.8	3105	3400		13	Unknown	OUT_Unk_112	TRUE	OUT_Iso_171	0	0	Kitchingman			Kitchingman	F	01F	0	3383	177.517	19.8	3105	( 3105)
SPC_Dataset	2041	151.64	19.71	1327	3900	Hemler	7	Guyot	OUT_Guy_42	TRUE	OUT_Iso_676	0	0	Kitchingman			seamount catalog	F	5014KFL	5	3384	151.767	19.7833	1327	Hemler ( 1327)
SPC_Dataset	2042	153.662	19.756	1579	2708		13	Unknown	OUT_Unk_763	TRUE	OUT_Clu_66	0	0	Kitchingman			Hillier	L	L01	L	3385	153.7	19.7833	1579	( 1579)
SPC_Dataset	2043	191.8	19.75	1826			13	Unknown	JT_Unk_71	TRUE	JT_Clu_1	0	0	Kitchingman			Kitchingman		01	0	3386	191.8	19.75	1826	( 1826)
SPC_Dataset	2045	142.8	19.75	1223			13	Unknown	MR_Unk_85	TRUE	MR_Cha_2	0	0	Kitchingman			Kitchingman		01L	0	3388	142.8	19.75	1223	( 1223)
SPC_Dataset	2046	153.362	19.68	1624	3900		13	Unknown	OUT_Unk_762	TRUE	OUT_Clu_66	0	0	Kitchingman			Hillier	F	L01F	L	3389	153.4	19.75	1624	( 1624)
SPC_Dataset	2048	192.433	19.7333	3687	1900		13	Unknown	OUT_Unk_174	TRUE	OUT_Iso_219	0	0	Kitchingman			Kitchingman	F	01F	0	3392	192.433	19.7333	3687	( 3687)
SPC_Dataset	2050	144.217	19.7333	3100			13	Unknown	MR_Unk_86	TRUE	MR_Cha_3	0	0	Kitchingman			Kitchingman		01L	0	3394	144.217	19.7333	3100	( 3100)
SPC_Dataset	2051	171.983	19.7333	619	3800		6	Seamount	OUT_Smt_14	TRUE	OUT_Clu_3	0	0	Kitchingman			Kitchingman	F	015FL	0	3395	171.983	19.7333	619	( 619)
SPC_Dataset	2056	173.633	19.7167	2793	3400		13	Unknown	OUT_Unk_113	TRUE	OUT_Iso_172	0	0	Kitchingman			Kitchingman	F	01F	0	3400	173.633	19.7167	2793	( 2793)
SPC_Dataset	2058	156.783	19.6907	2356	2800		13	Unknown	OUT_Unk_632	TRUE	OUT_Iso_614	0	0	Kitchingman			Seamounts P.Wessel	F	F01	F	3402	156.817	19.7	2356	( 2356)
SPC_Dataset	2059	166.883	19.6907	1351	3100		13	Unknown	WK_Unk_7	TRUE	WK_Iso_6	0	0	Kitchingman			Seamounts P.Wessel	F	F01	F	3403	166.967	19.7	1351	( 1351)
SPC_Dataset	2060	176.13	19.66	1417	2400	Stetson	7	Guyot	OUT_Guy_12	TRUE	OUT_Iso_48	0	0	Kitchingman			seamount catalog	F	5014FK	5	3404	176.183	19.7	1417	Stetson ( 1417)
SPC_Dataset	2061	138.65	19.7	3891			13	Unknown	JP_Unk_35	TRUE	JP_Iso_23	0	0	Kitchingman			Kitchingman		01L	0	3405	138.65	19.7	3891	( 3891)
SPC_Dataset	2062	184.167	19.6833	2744	2600		13	Unknown	OUT_Unk_175	TRUE	OUT_Iso_220	0	0	Kitchingman			Kitchingman	F	01F	0	3406	184.167	19.6833	2744	( 2744)
SPC_Dataset	2063	189.367	19.6833	1402			13	Unknown	JT_Unk_2	TRUE	JT_Iso_2	0	0	Kitchingman			Kitchingman		01F	0	3407	189.367	19.6833	1402	( 1402)
SPC_Dataset	2064	191.733	19.6833	1752			13	Unknown	JT_Unk_3	TRUE	JT_Clu_1	0	0	Kitchingman			Kitchingman		01	0	3408	191.733	19.6833	1752	( 1752)
SPC_Dataset	2065	150.783	19.6667	1381	3900	Lowrie	7	Guyot	OUT_Guy_41	TRUE	OUT_Clu_65	0	0	Kitchingman			GEBCO Pacific	F	K014F	K	3409	150.767	19.6833	1381	Lowrie ( 1381)
SPC_Dataset	2066	160.167	19.6833	76	4200		13	Unknown	OUT_Unk_688	TRUE	OUT_Clu_57	0	0	Kitchingman			Kitchingman	F	01F	0	3410	160.167	19.6833	76	( 76)
SPC_Dataset	2067	162.183	19.6575	574	4300	Mc Donnell	7	Guyot	OUT_Guy_27	TRUE	OUT_Clu_54	0	0	Kitchingman			Seamounts P.Wessel	F	F014L	F	3411	162.233	19.6833	574	Mc Donnell ( 574)
SPC_Dataset	2068	164.667	19.6833	1755	6700		13	Unknown	WK_Unk_8	TRUE	WK_Clu_2	0	0	Kitchingman			Kitchingman	F	01F	0	3412	164.667	19.6833	1755	( 1755)
SPC_Dataset	2070	139.967	19.6833	3988			13	Unknown	OUT_Unk_855	TRUE	OUT_Iso_748	0	0	Kitchingman			Kitchingman		01L	0	3414	139.967	19.6833	3988	( 3988)
SPC_Dataset	2071	183.667	19.65	3948	2500		13	Unknown	OUT_Unk_176	TRUE	OUT_Iso_221	0	0	Kitchingman			Kitchingman	F	01F	0	3416	183.667	19.65	3948	( 3948)
SPC_Dataset	2073	135.967	19.617	1535		Tennosei	6	Seamount	JP_Smt_18	TRUE	JP_Cha_1	0	0	Kitchingman			GEBCO Pacific		K01L	K	3420	136.033	19.65	1535	Tennosei ( 1535)
SPC_Dataset	2076	174	19.6167	1689	5000		13	Unknown	OUT_Unk_114	TRUE	OUT_Iso_173	0	0	Kitchingman			Kitchingman	F	01F	0	3423	174	19.6167	1689	( 1689)
SPC_Dataset	2077	153.533	19.6	1323			13	Unknown	OUT_Unk_764	TRUE	OUT_Clu_66	0	0	Kitchingman			Kitchingman		01	0	3424	153.533	19.6	1323	( 1323)
SPC_Dataset	2078	160.428	19.5944	1267	4278		13	Unknown	OUT_Unk_689	TRUE	OUT_Clu_57	0	0	Kitchingman			Kitchingman	L	01L	0	3426	160.428	19.5944	1267	( 1267)
SPC_Dataset	2079	162.55	19.5249	2408	3900		13	Unknown	OUT_Unk_678	TRUE	OUT_Clu_54	0	0	Kitchingman			Seamounts P.Wessel	F	F01	F	3427	162.6	19.5833	2408	( 2408)
SPC_Dataset	2080	191.154	19.43	1500		Horizon	7	Guyot	JT_Guy_1	TRUE	JT_Clu_1	X	0	Other			S2004 - ETOPO2		10546X	1	3428	191.483	19.5667	1677	Horizon ( 1500)
SPC_Dataset	2081	147.803	19.5151	2910	2600		13	Unknown	MR_Unk_30	TRUE	MR_Iso_10	0	0	Kitchingman			Seamounts P.Wessel	F	F01	F	3429	147.75	19.5667	2910	( 2910)
SPC_Dataset	2083	182	19.55	3442	3300		13	Unknown	OUT_Unk_177	TRUE	OUT_Iso_222	0	0	Kitchingman			Kitchingman	F	01FL	0	3431	182	19.55	3442	( 3442)
SPC_Dataset	2085	157.85	19.5581	1309	4300		13	Unknown	OUT_Unk_692	TRUE	OUT_Iso_597	0	0	Kitchingman			Seamounts P.Wessel	F	F01L	F	3433	158	19.55	1309	( 1309)
SPC_Dataset	2087	147.333	19.5333	3866			13	Unknown	MR_Unk_31	TRUE	MR_Clu_3	0	0	Kitchingman			Kitchingman		01	0	3435	147.333	19.5333	3866	( 3866)
SPC_Dataset	2089	179.47	19.53	1493	2900	Revelle	7	Guyot	OUT_Guy_17	TRUE	OUT_Clu_5	0	0	Kitchingman			seamount catalog	F	501FKL	5	3437	179.533	19.5167	1493	Revelle ( 1493)
SPC_Dataset	2090	202.683	19.4667	2807		perret	6	Seamount	HW_Smt_26	TRUE	HW_Clu_4	0	0	Kitchingman			NGA data		401K	4	3438	202.783	19.5	2807	perret ( 2807)
SPC_Dataset	2094	152.017	19.4586	2192	2500		13	Unknown	OUT_Unk_760	TRUE	OUT_Iso_677	0	0	Kitchingman			Seamounts P.Wessel	F	F01L	F	3443	152.067	19.4833	2192	( 2192)
SPC_Dataset	2095	184.183	19.4667	4187			13	Unknown	OUT_Unk_178	TRUE	OUT_Iso_223	0	0	Kitchingman			Kitchingman		01F	0	3444	184.183	19.4667	4187	( 4187)
SPC_Dataset	2096	145.575	19.436	1036			13	Unknown	MR_Unk_8	TRUE	MR_Cha_1	0	0	Kitchingman			S2004 - ETOPO2		10	1	3445	145.517	19.4667	1036	( 1036)
SPC_Dataset	2098	147.233	19.45	3983			13	Unknown	MR_Unk_32	TRUE	MR_Clu_3	0	0	Kitchingman			Kitchingman		01	0	3447	147.233	19.45	3983	( 3983)
SPC_Dataset	2099	165.9	19.45	1914	7300		13	Unknown	WK_Unk_9	TRUE	WK_Iso_7	0	0	Kitchingman			Kitchingman	F	01FL	0	3448	165.9	19.45	1914	( 1914)
SPC_Dataset	2100	187.783	19.4333	2394	2800		13	Unknown	OUT_Unk_179	TRUE	OUT_Iso_224	0	0	Kitchingman			Kitchingman	F	01FL	0	3449	187.783	19.4333	2394	( 2394)
SPC_Dataset	2102	184.43	19.4	2086	4700	Bonhomme Richard	6	Seamount	OUT_Smt_33	TRUE	OUT_Iso_58	0	0	Kitchingman			seamount catalog	F	5014F	5	3451	184.467	19.4167	2086	Bonhomme Richard ( 2086)
SPC_Dataset	2103	189.067	19.4167	1197	2500		13	Unknown	JT_Unk_4	TRUE	JT_Iso_3	0	0	Kitchingman			Kitchingman	F	01F	0	3452	189.067	19.4167	1197	( 1197)
SPC_Dataset	2106	202.983	19.3923	2200	1900	Jaggar	6	Seamount	HW_Smt_25	TRUE	HW_Clu_4	0	0	Kitchingman			Seamounts P.Wessel	F	F041KL	F	3455	203.05	19.4	2200	Jaggar ( 2200)
SPC_Dataset	2107	188.067	19.3833	2595	2100		13	Unknown	OUT_Unk_180	TRUE	OUT_Iso_225	0	0	Kitchingman			Kitchingman	F	01FL	0	3457	188.067	19.3833	2595	( 2595)
SPC_Dataset	2108	197.65	19.3923	4001	1900		13	Unknown	HW_Unk_127	TRUE	HW_Iso_13	0	0	Kitchingman			Seamounts P.Wessel	F	F01L	F	3458	197.7	19.3833	4001	( 4001)
SPC_Dataset	2111	159.517	19.3592	2280	6800		13	Unknown	OUT_Unk_690	TRUE	OUT_Iso_595	0	0	Kitchingman			Seamounts P.Wessel	F	F01	F	3461	159.567	19.3833	2280	( 2280)
SPC_Dataset	2112	164.883	19.22	1397	3900	Seamount C	6	Seamount	WK_Smt_1	TRUE	WK_Clu_2	0	0	Kitchingman			seamount catalog	F	5016FL	5	3462	164.967	19.3833	1397	Seamount C ( 1397)
SPC_Dataset	2113	176.667	19.333	1566	6500	Jacqueline	7	Guyot	OUT_Guy_13	TRUE	OUT_Iso_49	0	0	Kitchingman			GEBCO Pacific	F	K0145FL	K	3463	176.7	19.3833	1566	Jacqueline ( 1566)
SPC_Dataset	2117	143.033	19.3667	1783			13	Unknown	MR_Unk_87	TRUE	MR_Cha_2	0	0	Kitchingman			Kitchingman		01	0	3467	143.033	19.3667	1783	( 1783)
SPC_Dataset	2118	167.467	19.3667	274	3600		13	Unknown	WK_Unk_34	TRUE	WK_Iso_28	0	0	Kitchingman			Kitchingman	F	01FL	0	3468	167.467	19.3667	274	( 274)
SPC_Dataset	2119	202.817	19.326	1873	3200	Cook	6	Seamount	HW_Smt_24	TRUE	HW_Clu_4	0	0	Kitchingman			Seamounts P.Wessel	F	F014L	F	3469	202.867	19.35	1873	Cook ( 1873)
SPC_Dataset	2127	146.95	19.3	2911			13	Unknown	MR_Unk_33	TRUE	MR_Iso_11	0	0	Kitchingman			Kitchingman		01L	0	3477	146.95	19.3	2911	( 2911)
SPC_Dataset	2128	177.55	19.3	1593	2800		13	Unknown	OUT_Unk_115	TRUE	OUT_Iso_174	0	0	Kitchingman			Kitchingman	F	01F	0	3478	177.55	19.3	1593	( 1593)
SPC_Dataset	2129	181.383	19.2667	3561			13	Unknown	OUT_Unk_181	TRUE	OUT_Iso_226	0	0	Kitchingman			Kitchingman		01F	0	3479	181.383	19.2667	3561	( 3561)
SPC_Dataset	2130	136.8	19.217	3398		Tsuriganeboshi	6	Seamount	JP_Smt_21	TRUE	JP_Iso_8	0	0	Kitchingman			GEBCO Pacific		K01	K	3480	136.85	19.2667	3398	Tsuriganeboshi ( 3398)
SPC_Dataset	2131	177.333	19.25	2439			13	Unknown	OUT_Unk_116	TRUE	OUT_Iso_175	0	0	Kitchingman			Kitchingman		01FL	0	3481	177.333	19.25	2439	( 2439)
SPC_Dataset	2132	135.617	19.2	3594		Kaiosei	6	Seamount	JP_Smt_19	TRUE	JP_Cha_1	0	0	Kitchingman			GEBCO Pacific		K01L	K	3482	135.667	19.25	3594	Kaiosei ( 3594)
SPC_Dataset	2133	152.65	19.2598	1651	3600		13	Unknown	OUT_Unk_761	TRUE	OUT_Iso_678	0	0	Kitchingman			Seamounts P.Wessel	F	F01L	F	3483	152.733	19.2333	1651	( 1651)
SPC_Dataset	2134	177.117	19.2333	2554	3300		13	Unknown	OUT_Unk_117	TRUE	OUT_Iso_176	0	0	Kitchingman			Kitchingman	F	01FL	0	3484	177.117	19.2333	2554	( 2554)
SPC_Dataset	2137	147.233	19.2167	3729			13	Unknown	MR_Unk_34	TRUE	MR_Clu_4	0	0	Kitchingman			Kitchingman		01	0	3488	147.233	19.2167	3729	( 3729)
SPC_Dataset	2138	158.27	19.178	1530	4000		13	Unknown	OUT_Unk_691	TRUE	OUT_Iso_596	0	0	Kitchingman			S2004 - ETOPO2	F	10FL	1	3489	158.3	19.2167	1530	( 1530)
SPC_Dataset	2139	172.8	19.2167	2453			13	Unknown	OUT_Unk_118	TRUE	OUT_Iso_177	0	0	Kitchingman			Kitchingman		01F	0	3490	172.8	19.2167	2453	( 2453)
SPC_Dataset	2143	143.033	19.1833	769			13	Unknown	MR_Unk_88	TRUE	MR_Cha_2	0	0	Kitchingman			Kitchingman		01	0	3494	143.033	19.1833	769	( 769)
SPC_Dataset	2144	173.3	19.1833	1268	3400	HIG	7	Guyot	OUT_Guy_6	TRUE	OUT_Iso_32	0	0	Kitchingman			Kitchingman	F	0145FKL	0	3495	173.3	19.1833	1268	HIG ( 1268)
SPC_Dataset	2146	183.117	19.1667	3909			13	Unknown	OUT_Unk_182	TRUE	OUT_Iso_227	0	0	Kitchingman			Kitchingman		01FL	0	3498	183.117	19.1667	3909	( 3909)
SPC_Dataset	2147	202.267	19.1437	2014	2400	Ellis	6	Seamount	HW_Smt_28	TRUE	HW_Iso_23	0	0	Kitchingman			Seamounts P.Wessel	F	F014KL	F	3499	202.35	19.1667	2014	Ellis ( 2014)
SPC_Dataset	2148	162.117	19.1603	1825	3000		13	Unknown	OUT_Unk_679	TRUE	OUT_Clu_54	0	0	Kitchingman			Seamounts P.Wessel	F	F01	F	3500	162.183	19.1667	1825	( 1825)
SPC_Dataset	2149	139.717	19.1667	3589			13	Unknown	OUT_Unk_856	TRUE	OUT_Iso_749	0	0	Kitchingman			Kitchingman		01L	0	3501	139.717	19.1667	3589	( 3589)
SPC_Dataset	2153	144.417	19.15	2794			13	Unknown	MR_Unk_89	TRUE	MR_Cha_3	0	0	Kitchingman			Kitchingman		01L	0	3505	144.417	19.15	2794	( 2794)
SPC_Dataset	2156	164.617	19.1333	1912	2500		13	Unknown	WK_Unk_10	TRUE	WK_Clu_2	0	0	Kitchingman			Kitchingman	F	01F	0	3509	164.617	19.1333	1912	( 1912)
SPC_Dataset	2157	135.817	19.1333	3883			13	Unknown	JP_Unk_36	TRUE	JP_Cha_1	0	0	Kitchingman			Kitchingman		01	0	3510	135.817	19.1333	3883	( 3883)
SPC_Dataset	2160	167.867	19.1167	3413			13	Unknown	WK_Unk_11	TRUE	WK_Iso_8	0	0	Kitchingman			Kitchingman		01L	0	3516	167.867	19.1167	3413	( 3413)
SPC_Dataset	2161	140	19.1167	3980			13	Unknown	OUT_Unk_857	TRUE	OUT_Clu_89	0	0	Kitchingman			Kitchingman		01	0	3517	140	19.1167	3980	( 3980)
SPC_Dataset	2162	201.317	19.094	2495	2300	Brigham	6	Seamount	HW_Smt_33	TRUE	HW_Iso_26	0	0	Kitchingman			Seamounts P.Wessel	F	F014KL	F	3518	201.35	19.1	2495	Brigham ( 2495)
SPC_Dataset	2163	147.283	19.1	3370			13	Unknown	MR_Unk_35	TRUE	MR_Clu_4	0	0	Kitchingman			Kitchingman		01	0	3520	147.283	19.1	3370	( 3370)
SPC_Dataset	2164	190.233	19.0833	1621			13	Unknown	JT_Unk_5	TRUE	JT_Clu_1	0	0	Kitchingman			Kitchingman		01L	0	3521	190.233	19.0833	1621	( 1621)
SPC_Dataset	2165	197.52	19.07	4626	1396		13	Unknown	OUT_Unk_609	TRUE	OUT_Iso_510	0	0	Kitchingman			Hillier	L	L01	L	3522	197.567	19.0833	4626	( 4626)
SPC_Dataset	2169	167.35	19.0833	3625			13	Unknown	WK_Unk_12	TRUE	WK_Iso_9	0	0	Kitchingman			Kitchingman		01	0	3526	167.35	19.0833	3625	( 3625)
SPC_Dataset	2171	171.25	19.0667	1272		Mid-Pacific seamount 13	6	Seamount	OUT_Smt_13	TRUE	OUT_Iso_31	0	0	Kitchingman			Kitchingman		0156FL	0	3528	171.25	19.0667	1272	Mid-Pacific seamount 13 ( 1272)
SPC_Dataset	2172	136.45	19.0667	3987			13	Unknown	JP_Unk_37	TRUE	JP_Iso_24	0	0	Kitchingman			Kitchingman		01L	0	3529	136.45	19.0667	3987	( 3987)
SPC_Dataset	2173	185	19.05	2157			13	Unknown	OUT_Unk_183	TRUE	OUT_Iso_228	0	0	Kitchingman			Kitchingman		01FL	0	3530	185	19.05	2157	( 2157)
SPC_Dataset	2174	175.367	19.05	2379	1800		13	Unknown	OUT_Unk_119	TRUE	OUT_Iso_178	0	0	Kitchingman			Kitchingman	F	01F	0	3531	175.367	19.05	2379	( 2379)
SPC_Dataset	2176	206.15	19.02	2206	5500	Wini / Bushnell	6	Seamount	HW_Smt_12	TRUE	HW_Iso_12	0	0	Kitchingman			seamount catalog	F	5014FKL	5	3533	206.217	19.0333	2206	Wini / Bushnell ( 2206)
SPC_Dataset	2179	147.083	19.0333	2331			13	Unknown	MR_Unk_36	TRUE	MR_Iso_12	0	0	Kitchingman			Kitchingman		01	0	3536	147.083	19.0333	2331	( 2331)
SPC_Dataset	2180	161.35	19.0277	3612	3400		13	Unknown	OUT_Unk_683	TRUE	OUT_Iso_594	0	0	Kitchingman			Seamounts P.Wessel	F	F01L	F	3537	161.4	19.0333	3612	( 3612)
SPC_Dataset	2181	181.8	19.0167	3340	2800		13	Unknown	OUT_Unk_184	TRUE	OUT_Iso_229	0	0	Kitchingman			Kitchingman	F	01F	0	3538	181.8	19.0167	3340	( 3340)
SPC_Dataset	2182	186.067	19.0167	1662	2000		13	Unknown	OUT_Unk_185	TRUE	OUT_Iso_230	0	0	Kitchingman			Kitchingman	F	01F	0	3539	186.067	19.0167	1662	( 1662)
SPC_Dataset	2185	206.55	18.9946	3632	1900	Alexander	6	Seamount	HW_Smt_11	TRUE	HW_Iso_11	0	0	Kitchingman			Seamounts P.Wessel	F	F014KL	F	3543	206.583	19	3632	Alexander ( 3632)
SPC_Dataset	2186	187.933	18.9833	3092	2000		13	Unknown	OUT_Unk_186	TRUE	OUT_Iso_231	0	0	Kitchingman			Kitchingman	F	01FL	0	3544	187.933	18.9833	3092	( 3092)
SPC_Dataset	2187	188.567	18.9833	1970	2100		13	Unknown	JT_Unk_6	TRUE	JT_Clu_2	0	0	Kitchingman			Kitchingman	F	01F	0	3545	188.567	18.9833	1970	( 1970)
SPC_Dataset	2189	164.561	18.9722	3788			13	Unknown	WK_Unk_13	TRUE	WK_Clu_2	0	0	Kitchingman			Kitchingman		01	0	3547	164.561	18.9722	3788	( 3788)
SPC_Dataset	2191	142.783	18.9667	1514			13	Unknown	MR_Unk_90	TRUE	MR_Cha_2	0	0	Kitchingman			Kitchingman		01	0	3549	142.783	18.9667	1514	( 1514)
SPC_Dataset	2192	135.8	18.9667	3054			13	Unknown	JP_Unk_38	TRUE	JP_Cha_1	0	0	Kitchingman			Kitchingman		01	0	3550	135.8	18.9667	3054	( 3054)
SPC_Dataset	2193	139.933	18.9667	4187			13	Unknown	OUT_Unk_858	TRUE	OUT_Clu_89	0	0	Kitchingman			Kitchingman		01L	0	3551	139.933	18.9667	4187	( 4187)
SPC_Dataset	2196	187.15	18.9333	1836	3500		13	Unknown	OUT_Unk_187	TRUE	OUT_Iso_232	0	0	Kitchingman			Kitchingman	F	01FL	0	3554	187.15	18.9333	1836	( 1836)
SPC_Dataset	2200	202.017	18.8952	1571	3500	Washington	6	Seamount	HW_Smt_29	TRUE	HW_Clu_5	0	0	Kitchingman			Seamounts P.Wessel	F	F014JKL	F	3558	202.067	18.8833	1571	Washington ( 1571)
SPC_Dataset	2205	148.9	18.8833	2715			13	Unknown	MR_Unk_37	TRUE	MR_Iso_13	0	0	Kitchingman			Kitchingman		01F	0	3563	148.9	18.8833	2715	( 2715)
SPC_Dataset	2208	143.25	18.8667	1172			13	Unknown	MR_Unk_91	TRUE	MR_Cha_2	0	0	Kitchingman			Kitchingman		01	0	3567	143.25	18.8667	1172	( 1172)
SPC_Dataset	2209	135.75	18.8667	3298			13	Unknown	JP_Unk_39	TRUE	JP_Cha_1	0	0	Kitchingman			Kitchingman		01L	0	3568	135.75	18.8667	3298	( 3298)
SPC_Dataset	2210	189.133	18.85	2062	1900		13	Unknown	JT_Unk_7	TRUE	JT_Clu_2	0	0	Kitchingman			Kitchingman	F	01FL	0	3569	189.133	18.85	2062	( 2062)
SPC_Dataset	2211	189.567	18.85	2177	2400		13	Unknown	JT_Unk_8	TRUE	JT_Clu_2	0	0	Kitchingman			Kitchingman	F	01F	0	3570	189.567	18.85	2177	( 2177)
SPC_Dataset	2212	200.95	18.7957	1902	3700	Bishop / SAUP 3112	6	Seamount	HW_Smt_32	TRUE	HW_Iso_25	0	0	Kitchingman			Seamounts P.Wessel	F	F0146KL	F	3571	200.95	18.8333	1902	Bishop / SAUP 3112 ( 1902)
SPC_Dataset	2215	139.917	18.8333	4086			13	Unknown	OUT_Unk_859	TRUE	OUT_Clu_89	0	0	Kitchingman			Kitchingman		01	0	3574	139.917	18.8333	4086	( 4086)
SPC_Dataset	2216	197.965	18.767	4204	2577		13	Unknown	OUT_Unk_610	TRUE	OUT_Iso_511	0	0	Kitchingman			Hillier	L	L01	L	3575	198	18.8167	4204	( 4204)
SPC_Dataset	2217	188.633	18.8	2154	2100		13	Unknown	JT_Unk_9	TRUE	JT_Clu_2	0	0	Kitchingman			Kitchingman	F	01F	0	3576	188.633	18.8	2154	( 2154)
SPC_Dataset	2219	176.883	18.8	2675	1600		13	Unknown	OUT_Unk_120	TRUE	OUT_Iso_179	0	0	Kitchingman			Kitchingman	F	01FL	0	3578	176.883	18.8	2675	( 2675)
SPC_Dataset	2221	161.2	18.7833	2735	2394		13	Unknown	OUT_Unk_684	TRUE	OUT_Clu_55	0	0	Kitchingman			Kitchingman	L	01L	0	3581	161.2	18.7833	2735	( 2735)
SPC_Dataset	2222	167.483	18.7626	2499	4000		13	Unknown	WK_Unk_14	TRUE	WK_Iso_10	0	0	Kitchingman			Seamounts P.Wessel	F	F01	F	3582	167.533	18.7833	2499	( 2499)
SPC_Dataset	2223	162.55	18.7294	2901	3600		13	Unknown	OUT_Unk_681	TRUE	OUT_Iso_591	0	0	Kitchingman			Seamounts P.Wessel	F	F01L	F	3583	162.572	18.7722	2901	( 2901)
SPC_Dataset	2224	183.783	18.7667	3651	2400		13	Unknown	OUT_Unk_188	TRUE	OUT_Iso_233	0	0	Kitchingman			Kitchingman	F	01F	0	3584	183.783	18.7667	3651	( 3651)
SPC_Dataset	2225	202.917	18.7626	1458	2300	Mc Call	6	Seamount	HW_Smt_23	TRUE	HW_Clu_3	0	0	Kitchingman			Seamounts P.Wessel	F	F0145L	F	3585	202.983	18.7667	1458	Mc Call ( 1458)
SPC_Dataset	2227	147.017	18.7667	2490			13	Unknown	MR_Unk_38	TRUE	MR_Iso_14	0	0	Kitchingman			Kitchingman		01	0	3587	147.017	18.7667	2490	( 2490)
SPC_Dataset	2229	135.683	18.7667	3159			13	Unknown	JP_Unk_40	TRUE	JP_Cha_1	0	0	Kitchingman			Kitchingman		01L	0	3590	135.683	18.7667	3159	( 3159)
SPC_Dataset	2230	181.3	18.75	1907	4000		13	Unknown	OUT_Unk_189	TRUE	OUT_Iso_234	0	0	Kitchingman			Kitchingman	F	01F	0	3591	181.3	18.75	1907	( 1907)
SPC_Dataset	2232	172.733	18.75	2193	3500		13	Unknown	OUT_Unk_121	TRUE	OUT_Iso_180	0	0	Kitchingman			Kitchingman	F	01F	0	3593	172.733	18.75	2193	( 2193)
SPC_Dataset	2233	186.7	18.7333	1693	1600		13	Unknown	OUT_Unk_190	TRUE	OUT_Iso_235	0	0	Kitchingman			Kitchingman	F	01F	0	3595	186.7	18.7333	1693	( 1693)
SPC_Dataset	2234	201.734	18.7045	300	3705	Cross	6	Seamount	HW_Smt_30	TRUE	HW_Clu_5	X	0	Other			seamount catalog	5	5064JF1XKL	5	3596	201.783	18.7333	509	Cross ( 300)
SPC_Dataset	2237	172.25	18.7333	1020	2700		13	Unknown	OUT_Unk_122	TRUE	OUT_Iso_181	0	0	Kitchingman			Kitchingman	F	01FL	0	3599	172.25	18.7333	1020	( 1020)
SPC_Dataset	2238	139.55	18.7333	3793			13	Unknown	OUT_Unk_860	TRUE	OUT_Clu_90	0	0	Kitchingman			Kitchingman		01L	0	3600	139.55	18.7333	3793	( 3793)
SPC_Dataset	2239	142.467	18.7167	2764			13	Unknown	MR_Unk_92	TRUE	MR_Iso_53	0	0	Kitchingman			Kitchingman		01L	0	3601	142.467	18.7167	2764	( 2764)
SPC_Dataset	2240	148.767	18.7167	2870			13	Unknown	MR_Unk_39	TRUE	MR_Iso_15	0	0	Kitchingman			Kitchingman		01L	0	3602	148.767	18.7167	2870	( 2870)
SPC_Dataset	2241	177.633	18.7167	2872			13	Unknown	OUT_Unk_123	TRUE	OUT_Iso_182	0	0	Kitchingman			Kitchingman		01FL	0	3603	177.633	18.7167	2872	( 2872)
SPC_Dataset	2243	189.1	18.6833	2153			13	Unknown	JT_Unk_10	TRUE	JT_Clu_2	0	0	Kitchingman			Kitchingman		01	0	3605	189.1	18.6833	2153	( 2153)
SPC_Dataset	2244	203.65	18.6632	3103	2100	Day	6	Seamount	HW_Smt_15	TRUE	HW_Iso_17	0	0	Kitchingman			Seamounts P.Wessel	F	F014KL	F	3606	203.683	18.6833	3103	Day ( 3103)
SPC_Dataset	2245	204.05	18.6333	2752		Dana	6	Seamount	HW_Smt_14	TRUE	HW_Iso_16	0	0	Kitchingman			NGA data		401K	4	3607	204.1	18.6833	2752	Dana ( 2752)
SPC_Dataset	2248	151.583	18.6632	3956	1600		13	Unknown	OUT_Unk_766	TRUE	OUT_Iso_680	0	0	Kitchingman			Seamounts P.Wessel	F	F01	F	3610	151.633	18.6833	3956	( 3956)
SPC_Dataset	2249	162.08	18.64	3354	2200	Dixie Jane	6	Seamount	OUT_Smt_128	TRUE	OUT_Iso_592	0	0	Kitchingman			seamount catalog	F	5014FL	5	3611	162.133	18.6833	3354	Dixie Jane ( 3354)
SPC_Dataset	2251	185.483	18.6667	1639	2900		13	Unknown	OUT_Unk_191	TRUE	OUT_Iso_236	0	0	Kitchingman			Kitchingman	F	01F	0	3613	185.483	18.6667	1639	( 1639)
SPC_Dataset	2252	189.983	18.6667	1734			13	Unknown	JT_Unk_11	TRUE	JT_Iso_4	0	0	Kitchingman			Kitchingman		01	0	3614	189.983	18.6667	1734	( 1734)
SPC_Dataset	2254	197.867	18.617	4056	1879		13	Unknown	OUT_Unk_611	TRUE	OUT_Iso_512	0	0	Kitchingman			Hillier	L	L01	L	3616	197.933	18.65	4056	( 4056)
SPC_Dataset	2255	203.44	18.62	2965	2000	Palmer	6	Seamount	HW_Smt_16	TRUE	HW_Iso_18	0	0	Kitchingman			seamount catalog	F	5014FKL	5	3617	203.467	18.65	2965	Palmer ( 2965)
SPC_Dataset	2257	177.833	18.65	2824	3100		13	Unknown	OUT_Unk_124	TRUE	OUT_Iso_183	0	0	Kitchingman			Kitchingman	F	01F	0	3619	177.833	18.65	2824	( 2824)
SPC_Dataset	2259	185	18.6	1197	2200	Mid-Pacific Seamount 4	6	Seamount	OUT_Smt_62	TRUE	OUT_Iso_130	0	0	Kitchingman			seamount online	F	6015L	6	3621	185.017	18.6333	1197	Mid-Pacific Seamount 4 ( 1197)
SPC_Dataset	2260	165.783	18.5969	4322	2200		13	Unknown	WK_Unk_15	TRUE	WK_Iso_11	0	0	Kitchingman			Seamounts P.Wessel	F	F01	F	3622	165.85	18.6333	4322	( 4322)
SPC_Dataset	2264	202.967	18.5667	1990		Resolution	6	Seamount	HW_Smt_22	TRUE	HW_Clu_3	0	0	Kitchingman			NGA data		401	4	3626	203	18.6	1990	Resolution ( 1990)
SPC_Dataset	2267	182.4	18.5833	3081	3500		13	Unknown	OUT_Unk_192	TRUE	OUT_Iso_237	0	0	Kitchingman			Kitchingman	F	01F	0	3629	182.4	18.5833	3081	( 3081)
SPC_Dataset	2268	204.565	18.5502	2185	2200	Apuupuu / SAUP 3636	7	Guyot	HW_Guy_3	TRUE	HW_Iso_14	5	0	seamount catalog			seamount catalog	5	50461FK	5	3630	204.633	18.5833	2305	Apuupuu / SAUP 3636 ( 2185)
SPC_Dataset	2270	186.117	18.5667	1106	1800		13	Unknown	OUT_Unk_193	TRUE	OUT_Clu_17	0	0	Kitchingman			Kitchingman	F	01F	0	3633	186.117	18.5667	1106	( 1106)
SPC_Dataset	2272	161.05	18.5306	2228	2600		13	Unknown	OUT_Unk_685	TRUE	OUT_Clu_55	0	0	Kitchingman			Seamounts P.Wessel	F	F01L	F	3635	161.083	18.5667	2228	( 2228)
SPC_Dataset	2274	180.4	18.517	1458	2800	Allison	7	Guyot	OUT_Guy_16	TRUE	OUT_Iso_51	0	0	Kitchingman			seamount catalog	F	50146F	5	3637	180.433	18.55	1458	Allison ( 1458)
SPC_Dataset	2278	155.217	18.5306	1872	5600		13	Unknown	OUT_Unk_794	TRUE	OUT_Iso_698	0	0	Kitchingman			Seamounts P.Wessel	F	F01L	F	3641	155.267	18.55	1872	( 1872)
SPC_Dataset	2279	175.533	18.55	2539	3300		13	Unknown	OUT_Unk_125	TRUE	OUT_Iso_184	0	0	Kitchingman			Kitchingman	F	01F	0	3642	175.533	18.55	2539	( 2539)
SPC_Dataset	2283	147.9	18.5333	4279	1900		13	Unknown	MR_Unk_40	TRUE	MR_Iso_16	0	0	Kitchingman			Kitchingman	F	01FL	0	3646	147.9	18.5333	4279	( 4279)
SPC_Dataset	2284	139.483	18.5333	3831			13	Unknown	OUT_Unk_861	TRUE	OUT_Clu_90	0	0	Kitchingman			Kitchingman		01L	0	3647	139.483	18.5333	3831	( 3831)
SPC_Dataset	2285	180.972	18.5278	1427	2200		13	Unknown	OUT_Unk_194	TRUE	OUT_Clu_15	0	0	Kitchingman			Kitchingman	F	01F	0	3648	180.972	18.5278	1427	( 1427)
SPC_Dataset	2286	183.667	18.5167	2050			6	Seamount	OUT_Smt_34	TRUE	OUT_Iso_59	0	0	Kitchingman			Kitchingman		015FL	0	3649	183.667	18.5167	2050	( 2050)
SPC_Dataset	2288	143.333	18.5167	1735			13	Unknown	MR_Unk_93	TRUE	MR_Cha_2	0	0	Kitchingman			Kitchingman		01	0	3651	143.333	18.5167	1735	( 1735)
SPC_Dataset	2289	166.733	18.5167	1430	2500		13	Unknown	WK_Unk_16	TRUE	WK_Iso_12	0	0	Kitchingman			Kitchingman	F	01FL	0	3652	166.733	18.5167	1430	( 1430)
SPC_Dataset	2290	178.033	18.5167	1980	2300	Mid-Pacific Seamount 11	6	Seamount	OUT_Smt_26	TRUE	OUT_Iso_50	0	0	Kitchingman			Kitchingman	F	0156F	0	3653	178.033	18.5167	1980	Mid-Pacific Seamount 11 ( 1980)
SPC_Dataset	2291	176.217	18.5	3040	2700		13	Unknown	OUT_Unk_126	TRUE	OUT_Iso_185	0	0	Kitchingman			Kitchingman	F	01F	0	3654	176.217	18.5	3040	( 3040)
SPC_Dataset	2293	184.55	18.4667	1469	3000		13	Unknown	OUT_Unk_195	TRUE	OUT_Iso_238	0	0	Kitchingman			Kitchingman	F	01FL	0	3656	184.55	18.4667	1469	( 1469)
SPC_Dataset	2294	165.383	18.4311	3515	2100		13	Unknown	WK_Unk_17	TRUE	WK_Iso_13	0	0	Kitchingman			Seamounts P.Wessel	F	F01L	F	3657	165.417	18.4667	3515	( 3515)
SPC_Dataset	2295	177.217	18.4667	1652	2500		13	Unknown	OUT_Unk_127	TRUE	OUT_Iso_186	0	0	Kitchingman			Kitchingman	F	01F	0	3658	177.217	18.4667	1652	( 1652)
SPC_Dataset	2296	187.167	18.45	2251	2400		13	Unknown	OUT_Unk_196	TRUE	OUT_Iso_239	0	0	Kitchingman			Kitchingman	F	01FL	0	3659	187.167	18.45	2251	( 2251)
SPC_Dataset	2297	190.533	18.45	1975	2300		13	Unknown	JT_Unk_12	TRUE	JT_Iso_5	0	0	Kitchingman			Kitchingman	F	01F	0	3660	190.533	18.45	1975	( 1975)
SPC_Dataset	2299	147.467	18.45	3234			13	Unknown	MR_Unk_41	TRUE	MR_Iso_17	0	0	Kitchingman			Kitchingman		01L	0	3662	147.467	18.45	3234	( 3234)
SPC_Dataset	2300	165.133	18.45	1265	4000		13	Unknown	WK_Unk_18	TRUE	WK_Iso_14	0	0	Kitchingman			Kitchingman	F	01FL	0	3663	165.133	18.45	1265	( 1265)
SPC_Dataset	2303	186.033	18.4167	1278	1900		13	Unknown	OUT_Unk_197	TRUE	OUT_Clu_17	0	0	Kitchingman			Kitchingman	F	01F	0	3666	186.033	18.4167	1278	( 1278)
SPC_Dataset	2305	144.467	18.4167	2974			13	Unknown	MR_Unk_94	TRUE	MR_Cha_3	0	0	Kitchingman			Kitchingman		01L	0	3668	144.467	18.4167	2974	( 2974)
SPC_Dataset	2306	170.867	18.4167	1030	2800		13	Unknown	OUT_Unk_128	TRUE	OUT_Iso_187	0	0	Kitchingman			Kitchingman	F	01F	0	3669	170.867	18.4167	1030	( 1030)
SPC_Dataset	2312	142.817	18.4	2262			13	Unknown	MR_Unk_95	TRUE	MR_Cha_2	0	0	Kitchingman			Kitchingman		01	0	3675	142.817	18.4	2262	( 2262)
SPC_Dataset	2313	161.55	18.398	2790	4100		13	Unknown	OUT_Unk_682	TRUE	OUT_Iso_593	0	0	Kitchingman			Seamounts P.Wessel	F	F01	F	3676	161.583	18.4	2790	( 2790)
SPC_Dataset	2314	165.983	18.4	1445			13	Unknown	WK_Unk_19	TRUE	WK_Clu_3	0	0	Kitchingman			Kitchingman		01F	0	3677	165.983	18.4	1445	( 1445)
SPC_Dataset	2315	149.337	18.339	2583	3900		13	Unknown	OUT_Unk_767	TRUE	OUT_Iso_681	0	0	Kitchingman			Hillier	F	L01F	L	3678	149.4	18.3833	2583	( 2583)
SPC_Dataset	2316	181.15	18.3667	2557			13	Unknown	OUT_Unk_198	TRUE	OUT_Clu_15	0	0	Kitchingman			Kitchingman		01F	0	3679	181.15	18.3667	2557	( 2557)
SPC_Dataset	2318	175.717	18.3667	2962	3300		13	Unknown	OUT_Unk_129	TRUE	OUT_Iso_188	0	0	Kitchingman			Kitchingman	F	01F	0	3682	175.717	18.3667	2962	( 2962)
SPC_Dataset	2320	183.3	18.35	1994	2000		13	Unknown	OUT_Unk_199	TRUE	OUT_Iso_240	0	0	Kitchingman			Kitchingman	F	01F	0	3684	183.3	18.35	1994	( 1994)
SPC_Dataset	2322	165.833	18.35	1837	3200		13	Unknown	WK_Unk_20	TRUE	WK_Clu_3	0	0	Kitchingman			Kitchingman	F	01FL	0	3686	165.833	18.35	1837	( 1837)
SPC_Dataset	2324	135.233	18.3	3105		Meiosei	6	Seamount	JP_Smt_20	TRUE	JP_Cha_1	0	0	Kitchingman			GEBCO Pacific		K01	K	3688	135.283	18.3333	3105	Meiosei ( 3105)
SPC_Dataset	2325	139.117	18.3333	4084			13	Unknown	OUT_Unk_862	TRUE	OUT_Clu_91	0	0	Kitchingman			Kitchingman		01	0	3689	139.117	18.3333	4084	( 4084)
SPC_Dataset	2326	181.7	18.3167	1494	2200	Mid-Pacific Seamount 3	6	Seamount	OUT_Smt_29	TRUE	OUT_Iso_53	0	0	Kitchingman			Kitchingman	F	0156L	0	3690	181.7	18.3167	1494	Mid-Pacific Seamount 3 ( 1494)
SPC_Dataset	2329	143	18.3167	1496			13	Unknown	MR_Unk_96	TRUE	MR_Cha_2	0	0	Kitchingman			Kitchingman		01	0	3693	143	18.3167	1496	( 1496)
SPC_Dataset	2330	201.55	18.3317	2186	5100	Swordfish	6	Seamount	HW_Smt_31	TRUE	HW_Iso_24	0	0	Kitchingman			Seamounts P.Wessel	F	F041JKL	F	3694	201.583	18.3	2186	Swordfish ( 2186)
SPC_Dataset	2331	202.7	18.3	1752	2100	Pensacola / SAUP 3417	6	Seamount	HW_Smt_21	TRUE	HW_Clu_2	0	0	Kitchingman			seamount online	F	6014FKL	6	3695	202.733	18.3	1752	Pensacola / SAUP 3417 ( 1752)
SPC_Dataset	2334	168.683	18.3	3767	2800		13	Unknown	WK_Unk_21	TRUE	WK_Iso_15	0	0	Kitchingman			Kitchingman	F	01FL	0	3698	168.683	18.3	3767	( 3767)
SPC_Dataset	2335	180.6	18.2833	2283			13	Unknown	OUT_Unk_200	TRUE	OUT_Iso_241	0	0	Kitchingman			Kitchingman		01F	0	3700	180.6	18.2833	2283	( 2283)
SPC_Dataset	2336	186.9	18.2833	2551	2800		13	Unknown	OUT_Unk_201	TRUE	OUT_Iso_242	0	0	Kitchingman			Kitchingman	F	01F	0	3701	186.9	18.2833	2551	( 2551)
SPC_Dataset	2337	174.083	18.25	1406	2400	Allen	7	Guyot	OUT_Guy_4	TRUE	OUT_Iso_29	0	0	Kitchingman			GEBCO Pacific	F	K0145FL	K	3702	174.133	18.2833	1406	Allen ( 1406)
SPC_Dataset	2339	190.317	18.2667	2577	2300		13	Unknown	JT_Unk_13	TRUE	JT_Iso_6	0	0	Kitchingman			Kitchingman	F	01F	0	3704	190.317	18.2667	2577	( 2577)
SPC_Dataset	2340	207.283	18.2667	3971			13	Unknown	HW_Unk_19	TRUE	HW_Iso_68	0	0	Kitchingman			Kitchingman		01L	0	3705	207.283	18.2667	3971	( 3971)
SPC_Dataset	2345	184.25	18.2333	1736	1500		13	Unknown	OUT_Unk_202	TRUE	OUT_Iso_243	0	0	Kitchingman			Kitchingman	F	01F	0	3710	184.25	18.2333	1736	( 1736)
SPC_Dataset	2346	188.183	18.2333	2128	2500		6	Seamount	JT_Smt_1	TRUE	JT_Iso_7	0	0	Kitchingman			Kitchingman	F	015FL	0	3711	188.183	18.2333	2128	( 2128)
SPC_Dataset	2349	139.067	18.2333	3930			13	Unknown	OUT_Unk_863	TRUE	OUT_Clu_91	0	0	Kitchingman			Kitchingman		01L	0	3714	139.067	18.2333	3930	( 3930)
SPC_Dataset	2350	187.1	18.2167	3366			13	Unknown	OUT_Unk_203	TRUE	OUT_Iso_244	0	0	Kitchingman			Kitchingman		01FL	0	3715	187.1	18.2167	3366	( 3366)
SPC_Dataset	2354	202.333	18.1333	1957	3000	Daly	6	Seamount	HW_Smt_20	TRUE	HW_Clu_2	0	0	Kitchingman			NGA data	F	401FKL	4	3719	202.383	18.1667	1957	Daly ( 1957)
SPC_Dataset	2356	143.017	18.1667	1313			13	Unknown	MR_Unk_97	TRUE	MR_Cha_2	0	0	Kitchingman			Kitchingman		01	0	3721	143.017	18.1667	1313	( 1313)
SPC_Dataset	2357	186.733	18.15	2708			13	Unknown	OUT_Unk_204	TRUE	OUT_Iso_245	0	0	Kitchingman			Kitchingman		01FL	0	3722	186.733	18.15	2708	( 2708)
SPC_Dataset	2358	147.167	18.15	1524			13	Unknown	MR_Unk_42	TRUE	MR_Iso_18	0	0	Kitchingman			Kitchingman		01L	0	3724	147.167	18.15	1524	( 1524)
SPC_Dataset	2359	181.3	18.1167	1442			13	Unknown	OUT_Unk_205	TRUE	OUT_Clu_15	0	0	Kitchingman			Kitchingman		01F	0	3725	181.3	18.1167	1442	( 1442)
SPC_Dataset	2363	173.6	18.1	1307	2600	Niemeyer	7	Guyot	OUT_Guy_3	TRUE	OUT_Iso_28	0	0	Kitchingman			seamount online	F	60145KFL	6	3729	173.633	18.1167	1307	Niemeyer ( 1307)
SPC_Dataset	2364	178	18.1167	2951	2200		13	Unknown	OUT_Unk_130	TRUE	OUT_Iso_189	0	0	Kitchingman			Kitchingman	F	01F	0	3730	178	18.1167	2951	( 2951)
SPC_Dataset	2369	170.817	18.1	2175			13	Unknown	OUT_Unk_131	TRUE	OUT_Iso_190	0	0	Kitchingman			Kitchingman		01F	0	3738	170.817	18.1	2175	( 2175)
SPC_Dataset	2370	177.717	18.1	2917			13	Unknown	OUT_Unk_132	TRUE	OUT_Iso_191	0	0	Kitchingman			Kitchingman		01FL	0	3739	177.717	18.1	2917	( 2917)
SPC_Dataset	2371	149.35	18.0334	3858	1900		13	Unknown	OUT_Unk_768	TRUE	OUT_Iso_682	0	0	Kitchingman			Seamounts P.Wessel	F	F01LL	F	3740	149.4	18.0833	3858	( 3858)
SPC_Dataset	2372	167.417	18.0334	1253	3300		13	Unknown	WK_Unk_22	TRUE	WK_Iso_16	0	0	Kitchingman			Seamounts P.Wessel	F	F01	F	3741	167.367	18.0833	1253	( 1253)
SPC_Dataset	2373	181.633	18.0667	2772	2200		13	Unknown	OUT_Unk_206	TRUE	OUT_Iso_246	0	0	Kitchingman			Kitchingman	F	01F	0	3742	181.633	18.0667	2772	( 2772)
SPC_Dataset	2374	182.367	18.0667	2183	2100		13	Unknown	OUT_Unk_207	TRUE	OUT_Iso_247	0	0	Kitchingman			Kitchingman	F	01F	0	3743	182.367	18.0667	2183	( 2183)
SPC_Dataset	2376	179.417	18.0667	2321	2200		13	Unknown	OUT_Unk_208	TRUE	OUT_Iso_248	0	0	Kitchingman			Kitchingman	F	01F	0	3745	179.417	18.0667	2321	( 2321)
SPC_Dataset	2377	182.7	18.05	2693	2300		13	Unknown	OUT_Unk_209	TRUE	OUT_Iso_249	0	0	Kitchingman			Kitchingman	F	01F	0	3746	182.7	18.05	2693	( 2693)
SPC_Dataset	2378	143.567	18.05	2748			13	Unknown	MR_Unk_98	TRUE	MR_Cha_2	0	0	Kitchingman			Kitchingman		01	0	3748	143.567	18.05	2748	( 2748)
SPC_Dataset	2382	151.079	18.0044	1186	3000	Magellan	6	Seamount	OUT_Smt_152	TRUE	OUT_Clu_67	0	0	Kitchingman			Seamounts P.Wessel	F	F01K	F	3752	151.117	18.0333	1186	Magellan ( 1186)
SPC_Dataset	2384	183.667	18.0167	1640	2200		13	Unknown	OUT_Unk_210	TRUE	OUT_Iso_250	0	0	Kitchingman			Kitchingman	F	01F	0	3754	183.667	18.0167	1640	( 1640)
SPC_Dataset	2385	191.05	17.97	1680	3100	Karin	6	Seamount	JT_Smt_2	TRUE	JT_Cha_1	0	0	Kitchingman			seamount catalog	F	5014FKL	5	3755	191.1	18.0167	1680	Karin ( 1680)
SPC_Dataset	2387	147.9	18.0167	5393			13	Unknown	MR_Unk_43	TRUE	MR_Iso_19	0	0	Kitchingman			Kitchingman		01L	0	3757	147.9	18.0167	5393	( 5393)
SPC_Dataset	2388	151.983	18.0003	1194	3500		13	Unknown	OUT_Unk_782	TRUE	OUT_Iso_686	0	0	Kitchingman			Seamounts P.Wessel	F	F01L	F	3758	152.033	18.0167	1194	( 1194)
SPC_Dataset	2389	172.033	18.0167	1297	2100		13	Unknown	OUT_Unk_133	TRUE	OUT_Iso_192	0	0	Kitchingman			Kitchingman	F	01FL	0	3759	172.033	18.0167	1297	( 1297)
SPC_Dataset	2390	176.01	17.99	2802	2700	Renard	6	Seamount	OUT_Smt_12	TRUE	OUT_Iso_27	0	0	Kitchingman			seamount catalog	F	501FL	5	3760	176.067	18.0167	2802	Renard ( 2802)
SPC_Dataset	2391	190.183	18	2506	4000		13	Unknown	JT_Unk_14	TRUE	JT_Iso_8	0	0	Kitchingman			Kitchingman	F	01FL	0	3761	190.183	18	2506	( 2506)
SPC_Dataset	2393	187.1	17.9833	1885	4000		13	Unknown	OUT_Unk_211	TRUE	OUT_Iso_251	0	0	Kitchingman			Kitchingman	F	01FL	0	3763	187.1	17.9833	1885	( 1885)
SPC_Dataset	2394	187.367	17.9833	3471	2900		13	Unknown	JT_Unk_15	TRUE	JT_Iso_9	0	0	Kitchingman			Kitchingman	F	01F	0	3764	187.367	17.9833	3471	( 3471)
SPC_Dataset	2395	207.433	17.9833	3877			13	Unknown	HW_Unk_1	TRUE	HW_Clu_1	0	0	Kitchingman			Kitchingman		01	0	3765	207.433	17.9833	3877	( 3877)
SPC_Dataset	2396	145.5	17.9667	1510		Daon	6	Seamount	MR_Smt_11	TRUE	MR_Iso_1	0	0	Kitchingman			NGA data		401L	4	3766	145.533	17.9833	1510	Daon ( 1510)
SPC_Dataset	2397	178.55	17.9	1480		Alexander Agassiz	7	Guyot	OUT_Guy_15	TRUE	OUT_Clu_4	0	0	Kitchingman			NGA data		401FL	4	3767	178.633	17.9833	1480	Alexander Agassiz ( 1480)
SPC_Dataset	2398	147.517	17.9667	3395			13	Unknown	MR_Unk_44	TRUE	MR_Iso_20	0	0	Kitchingman			Kitchingman		01L	0	3769	147.517	17.9667	3395	( 3395)
SPC_Dataset	2399	171.2	17.9667	1331	5800		13	Unknown	OUT_Unk_134	TRUE	OUT_Iso_193	0	0	Kitchingman			Kitchingman	F	01F	0	3770	171.2	17.9667	1331	( 1331)
SPC_Dataset	2404	178.18	17.92	967		Louis Agassiz	7	Guyot	OUT_Guy_14	TRUE	OUT_Clu_4	0	0	Kitchingman			seamount catalog		50146F	5	3776	178.233	17.95	967	Louis Agassiz ( 967)
SPC_Dataset	2406	166.917	17.9009	1523	3000		13	Unknown	WK_Unk_23	TRUE	WK_Iso_17	0	0	Kitchingman			Seamounts P.Wessel	F	F01	F	3779	166.983	17.9333	1523	( 1523)
SPC_Dataset	2407	183.5	17.9167	1771			6	Seamount	OUT_Smt_35	TRUE	OUT_Iso_60	0	0	Kitchingman			Kitchingman		015FL	0	3780	183.5	17.9167	1771	( 1771)
SPC_Dataset	2410	185.64	17.8	1820	3000	Hess	7	Guyot	OUT_Guy_19	TRUE	OUT_Iso_61	0	0	Kitchingman			seamount catalog	F	50146F	5	3783	185.617	17.9	1820	Hess ( 1820)
SPC_Dataset	2411	186.317	17.9	1567	2200		13	Unknown	OUT_Unk_212	TRUE	OUT_Iso_252	0	0	Kitchingman			Kitchingman	F	01FL	0	3784	186.317	17.9	1567	( 1567)
SPC_Dataset	2412	186.867	17.9	3687			13	Unknown	OUT_Unk_213	TRUE	OUT_Iso_253	0	0	Kitchingman			Kitchingman		01F	0	3785	186.867	17.9	3687	( 3687)
SPC_Dataset	2413	189.45	17.9	2893	2800		13	Unknown	JT_Unk_16	TRUE	JT_Clu_3	0	0	Kitchingman			Kitchingman	F	01FL	0	3786	189.45	17.9	2893	( 2893)
SPC_Dataset	2414	150.45	17.8677	1912	2300		13	Unknown	OUT_Unk_769	TRUE	OUT_Clu_67	0	0	Kitchingman			Seamounts P.Wessel	F	F01	F	3788	150.517	17.9	1912	( 1912)
SPC_Dataset	2415	179.017	17.9	2525	3000		13	Unknown	OUT_Unk_214	TRUE	OUT_Iso_254	0	0	Kitchingman			Kitchingman	F	01F	0	3789	179.017	17.9	2525	( 2525)
SPC_Dataset	2417	135.083	17.9	3681		Kyushu-Palau	9	Ridge	JP_Ri_1	TRUE	JP_Cha_1	0	0	Kitchingman			Kitchingman		014K	0	3792	135.083	17.9	3681	Kyushu-Palau ( 3681)
SPC_Dataset	2419	168.1	17.8833	3867	1900		13	Unknown	WK_Unk_24	TRUE	WK_Iso_18	0	0	Kitchingman			Kitchingman	F	01FL	0	3795	168.1	17.8833	3867	( 3867)
SPC_Dataset	2420	184.05	17.8667	1611	1700		13	Unknown	OUT_Unk_215	TRUE	OUT_Iso_255	0	0	Kitchingman			Kitchingman	F	01F	0	3796	184.05	17.8667	1611	( 1611)
SPC_Dataset	2422	143.317	17.8667	1588			13	Unknown	MR_Unk_125	TRUE	MR_Iso_61	0	0	Kitchingman			Kitchingman		01	0	3798	143.317	17.8667	1588	( 1588)
SPC_Dataset	2423	172.633	17.8	1088	2600	Harvey	7	Guyot	OUT_Guy_2	TRUE	OUT_Iso_26	0	0	Kitchingman			GEBCO Pacific	F	K0145FL	K	3799	172.667	17.85	1088	Harvey ( 1088)
SPC_Dataset	2424	189.733	17.8333	4293			13	Unknown	JT_Unk_17	TRUE	JT_Clu_3	0	0	Kitchingman			Kitchingman		01F	0	3800	189.733	17.8333	4293	( 4293)
SPC_Dataset	2426	166.25	17.8333	3448	2200		13	Unknown	WK_Unk_25	TRUE	WK_Iso_19	0	0	Kitchingman			Kitchingman	F	01FL	0	3802	166.25	17.8333	3448	( 3448)
SPC_Dataset	2427	144.706	17.8278	2833			13	Unknown	MR_Unk_99	TRUE	MR_Cha_3	0	0	Kitchingman			Kitchingman		01	0	3803	144.706	17.8278	2833	( 2833)
SPC_Dataset	2432	153.15	17.7683	3676	2700		13	Unknown	OUT_Unk_784	TRUE	OUT_Iso_688	0	0	Kitchingman			Seamounts P.Wessel	F	F01	F	3808	153.25	17.7833	3676	( 3676)
SPC_Dataset	2433	181.783	17.7667	3127	3100		13	Unknown	OUT_Unk_216	TRUE	OUT_Iso_256	0	0	Kitchingman			Kitchingman	F	01FL	0	3810	181.783	17.7667	3127	( 3127)
SPC_Dataset	2435	150.583	17.7352	1237	2700		13	Unknown	OUT_Unk_770	TRUE	OUT_Clu_67	0	0	Kitchingman			Seamounts P.Wessel	F	F01	F	3813	150.65	17.7667	1237	( 1237)
SPC_Dataset	2437	142.9	17.75	812			13	Unknown	MR_Unk_100	TRUE	MR_Cha_2	0	0	Kitchingman			Kitchingman		01	0	3815	142.9	17.75	812	( 812)
SPC_Dataset	2438	169.783	17.6898	2575	2400		6	Seamount	MI_Smt_27	TRUE	MI_Iso_53	5	0	seamount catalog			seamount catalog	5	501FL	5	3816	169.867	17.75	2784	( 2575)
SPC_Dataset	2439	198.123	17.703	4388	2088		13	Unknown	OUT_Unk_608	TRUE	OUT_Iso_509	0	0	Kitchingman			Hillier	L	L01	L	3817	198.167	17.7333	4388	( 4388)
SPC_Dataset	2445	191.283	17.6667	1931	2400		13	Unknown	JT_Unk_18	TRUE	JT_Cha_1	0	0	Kitchingman			Kitchingman	F	01F	0	3825	191.283	17.6667	1931	( 1931)
SPC_Dataset	2446	202.417	17.5333	2003		Finch	6	Seamount	HW_Smt_10	TRUE	HW_Iso_10	0	0	Kitchingman			NGA data		401FK	4	3826	202.35	17.6667	2003	Finch ( 2003)
SPC_Dataset	2447	134.772	17.6611	3750			13	Unknown	JP_Unk_41	TRUE	JP_Iso_25	0	0	Kitchingman			Kitchingman		01	0	3827	134.772	17.6611	3750	( 3750)
SPC_Dataset	2450	135	17.65	2666			13	Unknown	JP_Unk_42	TRUE	JP_Cha_1	0	0	Kitchingman			Kitchingman		01	0	3830	135	17.65	2666	( 2666)
SPC_Dataset	2451	151.6	17.6167	897	7000		13	Unknown	OUT_Unk_772	TRUE	OUT_Clu_67	0	0	Kitchingman			Kitchingman	F	01F	0	3831	151.6	17.6167	897	( 897)
SPC_Dataset	2452	166.717	17.6358	2852	1800		13	Unknown	WK_Unk_26	TRUE	WK_Iso_20	0	0	Kitchingman			Seamounts P.Wessel	F	F01L	F	3832	166.767	17.6167	2852	( 2852)
SPC_Dataset	2453	190.417	17.6	4252			13	Unknown	JT_Unk_19	TRUE	JT_Iso_10	0	0	Kitchingman			Kitchingman		01L	0	3834	190.417	17.6	4252	( 4252)
SPC_Dataset	2455	205.883	17.5333	4044	2200	Shepherd	6	Seamount	HW_Smt_5	TRUE	HW_Iso_6	0	0	Kitchingman			NGA data	F	401FKL	4	3836	205.917	17.5667	4044	Shepherd ( 4044)
SPC_Dataset	2457	151.883	17.5363	3241	1900	Magellan	6	Seamount	OUT_Smt_153	TRUE	OUT_Clu_67	0	0	Kitchingman			Seamounts P.Wessel	F	F014L	F	3838	151.917	17.5667	3241	Magellan ( 3241)
SPC_Dataset	2458	173.65	17.5667	2487	2300		13	Unknown	OUT_Unk_135	TRUE	OUT_Iso_194	0	0	Kitchingman			Kitchingman	F	01FL	0	3839	173.65	17.5667	2487	( 2487)
SPC_Dataset	2460	144	17.533	3210			13	Unknown	MR_Unk_126	TRUE	MR_Iso_2	0	0	Kitchingman			S2004 - ETOPO2		10L	1	3841	144.05	17.55	3210	( 3210)
SPC_Dataset	2461	162.717	17.5032	3463	2800		13	Unknown	OUT_Unk_718	TRUE	OUT_Iso_626	0	0	Kitchingman			Seamounts P.Wessel	F	F01L	F	3843	162.75	17.5333	3463	( 3463)
SPC_Dataset	2462	139.233	17.5333	4028			13	Unknown	OUT_Unk_864	TRUE	OUT_Iso_750	0	0	Kitchingman			Kitchingman		01L	0	3844	139.233	17.5333	4028	( 4028)
SPC_Dataset	2463	156.2	17.5167	4799			13	Unknown	OUT_Unk_797	TRUE	OUT_Iso_701	0	0	Kitchingman			Kitchingman		01	0	3845	156.2	17.5167	4799	( 4799)
SPC_Dataset	2464	190.74	17.48	2313	3400	Watkins	6	Seamount	JT_Smt_3	TRUE	JT_Iso_11	0	0	Kitchingman			seamount catalog	F	5014L	5	3846	190.783	17.5	2313	Watkins ( 2313)
SPC_Dataset	2465	148.717	17.4701	3249	3700		13	Unknown	MR_Unk_45	TRUE	MR_Iso_21	0	0	Kitchingman			Seamounts P.Wessel	F	F01L	F	3848	148.783	17.5	3249	( 3249)
SPC_Dataset	2467	148.183	17.4369	4868	2100		13	Unknown	MR_Unk_46	TRUE	MR_Iso_22	0	0	Kitchingman			Seamounts P.Wessel	F	F01L	F	3850	148.233	17.4667	4868	( 4868)
SPC_Dataset	2468	133.783	17.4667	3495			13	Unknown	OUT_Unk_865	TRUE	OUT_Iso_751	0	0	Kitchingman			Kitchingman		01L	0	3851	133.783	17.4667	3495	( 3495)
SPC_Dataset	2469	182.333	17.45	2843	1800		13	Unknown	OUT_Unk_217	TRUE	OUT_Iso_257	0	0	Kitchingman			Kitchingman	F	01F	0	3852	182.333	17.45	2843	( 2843)
SPC_Dataset	2470	203.917	17.45	3313	1900	Wood	6	Seamount	HW_Smt_6	TRUE	HW_Iso_7	0	0	Kitchingman			NGA data	F	401FKL	4	3853	203.967	17.45	3313	Wood ( 3313)
SPC_Dataset	2473	150.383	17.4369	1254	2900		13	Unknown	OUT_Unk_771	TRUE	OUT_Clu_67	0	0	Kitchingman			Seamounts P.Wessel	F	F01	F	3856	150.433	17.45	1254	( 1254)
SPC_Dataset	2474	152.65	17.4369	140	4500		13	Unknown	OUT_Unk_783	TRUE	OUT_Iso_687	0	0	Kitchingman			Seamounts P.Wessel	F	F01	F	3857	152.733	17.45	140	( 140)
SPC_Dataset	2475	153.197	17.411	1057	4000		13	Unknown	OUT_Unk_785	TRUE	OUT_Iso_689	0	0	Kitchingman			Hillier	F	L01F	L	3858	153.2	17.45	1057	( 1057)
SPC_Dataset	2476	138.433	17.45	4333			13	Unknown	OUT_Unk_866	TRUE	OUT_Iso_752	0	0	Kitchingman			Kitchingman		01L	0	3859	138.433	17.45	4333	( 4333)
SPC_Dataset	2477	139.9	17.45	3591			13	Unknown	OUT_Unk_867	TRUE	OUT_Iso_753	0	0	Kitchingman			Kitchingman		01	0	3860	139.9	17.45	3591	( 3591)
SPC_Dataset	2479	156	17.4167	3614	1600		13	Unknown	OUT_Unk_795	TRUE	OUT_Iso_699	0	0	Kitchingman			Kitchingman	F	01FL	0	3863	156	17.4167	3614	( 3614)
SPC_Dataset	2480	173.92	17.34	1300	3000	Thomas	7	Guyot	OUT_Guy_1	TRUE	OUT_Iso_25	0	0	Kitchingman			seamount catalog	F	5401L	5	3864	173.961	17.4055	1300	Thomas ( 1300)
SPC_Dataset	2481	202.117	17.4038	3184	2100		13	Unknown	HW_Unk_126	TRUE	HW_Iso_132	0	0	Kitchingman			Seamounts P.Wessel	F	F01L	F	3865	202.183	17.4	3184	( 3184)
SPC_Dataset	2482	203.737	17.3512	3587	1900		13	Unknown	HW_Unk_20	TRUE	HW_Iso_69	0	0	Kitchingman			Seamounts P.Wessel	F	F01L	F	3866	203.767	17.4	3587	( 3587)
SPC_Dataset	2484	178.867	17.4	3182	2200		13	Unknown	OUT_Unk_218	TRUE	OUT_Iso_258	0	0	Kitchingman			Kitchingman	F	01FL	0	3868	178.867	17.4	3182	( 3182)
SPC_Dataset	2485	137.983	17.4	4234			13	Unknown	OUT_Unk_868	TRUE	OUT_Iso_754	0	0	Kitchingman			Kitchingman		01L	0	3869	137.983	17.4	4234	( 4234)
SPC_Dataset	2487	145.367	17.3833	2478			13	Unknown	MR_Unk_101	TRUE	MR_Iso_54	0	0	Kitchingman			Kitchingman		01	0	3871	145.367	17.3833	2478	( 2478)
SPC_Dataset	2490	162.983	17.3707	3080	2300		13	Unknown	OUT_Unk_719	TRUE	OUT_Iso_627	0	0	Kitchingman			Seamounts P.Wessel	F	F01	F	3874	163.033	17.3833	3080	( 3080)
SPC_Dataset	2491	175.417	17.3833	2609	1800		13	Unknown	OUT_Unk_136	TRUE	OUT_Iso_195	0	0	Kitchingman			Kitchingman	F	01F	0	3875	175.417	17.3833	2609	( 2609)
SPC_Dataset	2493	202.517	17.3044	3581	2200		13	Unknown	HW_Unk_21	TRUE	HW_Iso_70	0	0	Kitchingman			Seamounts P.Wessel	F	F01L	F	3878	202.6	17.35	3581	( 3581)
SPC_Dataset	2498	142.967	17.35	2215			13	Unknown	MR_Unk_102	TRUE	MR_Cha_2	0	0	Kitchingman			Kitchingman		01	0	3883	142.967	17.35	2215	( 2215)
SPC_Dataset	2499	145.167	17.35	2900			13	Unknown	MR_Unk_103	TRUE	MR_Iso_55	0	0	Kitchingman			Kitchingman		01	0	3884	145.167	17.35	2900	( 2900)
SPC_Dataset	2501	147.567	17.35	3538			13	Unknown	MR_Unk_47	TRUE	MR_Iso_23	0	0	Kitchingman			Kitchingman		01	0	3886	147.567	17.35	3538	( 3538)
SPC_Dataset	2502	191.333	17.3044	1790	2700		13	Unknown	JT_Unk_20	TRUE	JT_Cha_1	0	0	Kitchingman			Seamounts P.Wessel	F	F01	F	3887	191.4	17.3333	1790	( 1790)
SPC_Dataset	2509	143.633	17.2833	2722			13	Unknown	MR_Unk_104	TRUE	MR_Iso_56	0	0	Kitchingman			Kitchingman		01L	0	3896	143.633	17.2833	2722	( 2722)
SPC_Dataset	2510	145.6	17.2833	1826			13	Unknown	MR_Unk_9	TRUE	MR_Cha_1	0	0	Kitchingman			Kitchingman		01	0	3897	145.6	17.2833	1826	( 1826)
SPC_Dataset	2512	146.167	17.2667	1218			13	Unknown	MR_Unk_10	TRUE	MR_Cha_1	0	0	Kitchingman			Kitchingman		01	0	3899	146.167	17.2667	1218	( 1218)
SPC_Dataset	2513	166.017	17.2667	584	3800		13	Unknown	WK_Unk_35	TRUE	WK_Iso_29	0	0	Kitchingman			Kitchingman	F	01F	0	3900	166.017	17.2667	584	( 584)
SPC_Dataset	2514	183.3	17.25	2454	1700		13	Unknown	OUT_Unk_219	TRUE	OUT_Iso_259	0	0	Kitchingman			Kitchingman	F	01F	0	3901	183.3	17.25	2454	( 2454)
SPC_Dataset	2515	189.967	17.25	4241			13	Unknown	JT_Unk_21	TRUE	JT_Iso_12	0	0	Kitchingman			Kitchingman		01L	0	3902	189.967	17.25	4241	( 4241)
SPC_Dataset	2517	138.133	17.25	4286			13	Unknown	OUT_Unk_869	TRUE	OUT_Iso_755	0	0	Kitchingman			Kitchingman		01L	0	3904	138.133	17.25	4286	( 4286)
SPC_Dataset	2519	134.9	17.2167	3429			13	Unknown	JP_Unk_43	TRUE	JP_Cha_1	0	0	Kitchingman			Kitchingman		01	0	3908	134.9	17.2167	3429	( 3429)
SPC_Dataset	2520	139.067	17.2167	4005			13	Unknown	OUT_Unk_870	TRUE	OUT_Clu_92	0	0	Kitchingman			Kitchingman		01L	0	3909	139.067	17.2167	4005	( 4005)
SPC_Dataset	2521	182.75	17.1333	1967	2700	Cape Johnson	7	Guyot	OUT_Guy_20	TRUE	OUT_Iso_62	0	0	Kitchingman			GEBCO Pacific	F	K0145FL	K	3910	182.667	17.1833	1967	Cape Johnson ( 1967)
SPC_Dataset	2522	185.5	17.1833	3168	2100		13	Unknown	OUT_Unk_220	TRUE	OUT_Clu_18	0	0	Kitchingman			Kitchingman	F	01FL	0	3911	185.5	17.1833	3168	( 3168)
SPC_Dataset	2523	185.6	17.1833	3158			13	Unknown	OUT_Unk_221	TRUE	OUT_Clu_18	0	0	Kitchingman			Kitchingman		01FL	0	3912	185.6	17.1833	3158	( 3158)
SPC_Dataset	2525	191.517	17.1055	1537	3700		13	Unknown	JT_Unk_22	TRUE	JT_Iso_13	0	0	Kitchingman			Seamounts P.Wessel	F	F01L	F	3916	191.55	17.15	1537	( 1537)
SPC_Dataset	2526	192.15	17.15	4081			13	Unknown	JT_Unk_23	TRUE	JT_Iso_14	0	0	Kitchingman			Kitchingman		01	0	3917	192.15	17.15	4081	( 4081)
SPC_Dataset	2527	205.917	17.1667	3442	2200	Wilkes	6	Seamount	HW_Smt_4	TRUE	HW_Iso_5	0	0	Kitchingman			NGA data	F	401FKL	4	3918	205.967	17.15	3442	Wilkes ( 3442)
SPC_Dataset	2528	167.283	17.1387	1381	2800		13	Unknown	WK_Unk_27	TRUE	WK_Iso_21	0	0	Kitchingman			Seamounts P.Wessel	F	F01L	F	3919	167.333	17.15	1381	( 1381)
SPC_Dataset	2531	162.692	17.0807	1060	3700		13	Unknown	OUT_Unk_720	TRUE	OUT_Iso_628	0	0	Kitchingman			Seamounts P.Wessel	F	F01	F	3923	162.783	17.1333	1060	( 1060)
SPC_Dataset	2533	184.2	17.1167	3482	2000		13	Unknown	OUT_Unk_222	TRUE	OUT_Iso_260	0	0	Kitchingman			Kitchingman	F	01F	0	3925	184.2	17.1167	3482	( 3482)
SPC_Dataset	2537	139	17.0833	4124			13	Unknown	OUT_Unk_871	TRUE	OUT_Clu_92	0	0	Kitchingman			Kitchingman		01	0	3931	139	17.0833	4124	( 4124)
SPC_Dataset	2538	184.55	17.0667	3076	2900		13	Unknown	OUT_Unk_223	TRUE	OUT_Clu_16	0	0	Kitchingman			Kitchingman	F	01F	0	3932	184.55	17.0667	3076	( 3076)
SPC_Dataset	2539	168.35	17.0667	3136	2500		13	Unknown	MI_Unk_78	TRUE	MI_Iso_121	0	0	Kitchingman			Kitchingman	F	01F	0	3933	168.35	17.0667	3136	( 3136)
SPC_Dataset	2541	204.033	17	3566	1900	Thurston	6	Seamount	HW_Smt_3	TRUE	HW_Iso_4	0	0	Kitchingman			NGA data	F	401FK	4	3935	204.017	17.0333	3566	Thurston ( 3566)
SPC_Dataset	2545	150.633	17.0167	1121	4000		13	Unknown	OUT_Unk_773	TRUE	OUT_Iso_683	0	0	Kitchingman			Kitchingman	F	01FL	0	3939	150.633	17.0167	1121	( 1121)
SPC_Dataset	2546	154.277	16.9602	551	4175	Alba / Vlinder	7	Guyot	OUT_Guy_43	TRUE	OUT_Iso_697	K	0	GEBCO Pacific			seamount catalog	5	5014KFL	5	3940	154.3	17.0167	1171	Alba / Vlinder ( 551)
SPC_Dataset	2547	187.25	17	4189	1900		13	Unknown	JT_Unk_24	TRUE	JT_Iso_15	0	0	Kitchingman			Kitchingman	F	01F	0	3941	187.25	17	4189	( 4189)
SPC_Dataset	2548	190.35	17	1779	2900		13	Unknown	JT_Unk_25	TRUE	JT_Clu_3	0	0	Kitchingman			Kitchingman	F	01FL	0	3942	190.35	17	1779	( 1779)
SPC_Dataset	2549	197.213	16.97	4535	1922		13	Unknown	OUT_Unk_601	TRUE	OUT_Cha_15	0	0	Kitchingman			Hillier	L	L01	L	3943	197.25	17	4535	( 4535)
SPC_Dataset	2550	145.75	17	1013			13	Unknown	MR_Unk_11	TRUE	MR_Cha_1	0	0	Kitchingman			Kitchingman		01L	0	3944	145.75	17	1013	( 1013)
SPC_Dataset	2551	147.25	17	3284			13	Unknown	MR_Unk_48	TRUE	MR_Iso_24	0	0	Kitchingman			Kitchingman		01L	0	3945	147.25	17	3284	( 3284)
SPC_Dataset	2553	143.3	16.9833	1265			13	Unknown	MR_Unk_105	TRUE	MR_Cha_2	0	0	Kitchingman			Kitchingman		01L	0	3947	143.3	16.9833	1265	( 1265)
SPC_Dataset	2554	149.428	16.958	3921	1984		13	Unknown	OUT_Unk_775	TRUE	OUT_Cha_20	0	0	Kitchingman			Hillier	L	L01	L	3948	149.467	16.9833	3921	( 3921)
SPC_Dataset	2556	171.517	16.9667	2888	2100		13	Unknown	MI_Unk_79	TRUE	MI_Iso_122	0	0	Kitchingman			Kitchingman	F	01F	0	3950	171.517	16.9667	2888	( 2888)
SPC_Dataset	2558	138.983	16.9667	3692			13	Unknown	OUT_Unk_872	TRUE	OUT_Clu_92	0	0	Kitchingman			Kitchingman		01L	0	3952	138.983	16.9667	3692	( 3692)
SPC_Dataset	2559	149.9	16.95	1257	4200		13	Unknown	OUT_Unk_774	TRUE	OUT_Iso_684	0	0	Kitchingman			Kitchingman	F	01FL	0	3953	149.9	16.95	1257	( 1257)
SPC_Dataset	2561	189.05	16.9399	3750	2000		13	Unknown	JT_Unk_26	TRUE	JT_Iso_16	0	0	Kitchingman			Seamounts P.Wessel	F	F01L	F	3955	189.15	16.9333	3750	( 3750)
SPC_Dataset	2563	145.9	16.9167	312			13	Unknown	MR_Unk_1	TRUE	MR_Cha_1	0	0	Kitchingman			Kitchingman		01	0	3957	145.9	16.9167	312	( 312)
SPC_Dataset	2564	152.044	16.906	1350	3400		13	Unknown	OUT_Unk_781	TRUE	OUT_Iso_685	0	0	Kitchingman			Hillier	F	L01F	L	3958	152.133	16.9167	1350	( 1350)
SPC_Dataset	2565	139.233	16.9167	4246			13	Unknown	OUT_Unk_873	TRUE	OUT_Iso_756	0	0	Kitchingman			Kitchingman		01	0	3959	139.233	16.9167	4246	( 4246)
SPC_Dataset	2566	205.25	16.8333	3439	2200	Newell	6	Seamount	HW_Smt_1	TRUE	HW_Iso_2	0	0	Kitchingman			NGA data	F	401FKL	4	3960	205.317	16.9	3439	Newell ( 3439)
SPC_Dataset	2567	202.3	16.8833	2853	3100		13	Unknown	HW_Unk_22	TRUE	HW_Iso_71	0	0	Kitchingman			Kitchingman	F	01FL	0	3962	202.3	16.8833	2853	( 2853)
SPC_Dataset	2570	166.767	16.8833	4228			13	Unknown	WK_Unk_28	TRUE	WK_Iso_22	0	0	Kitchingman			Kitchingman		01L	0	3965	166.767	16.8833	4228	( 4228)
SPC_Dataset	2572	184.717	16.8667	3453	2300		13	Unknown	OUT_Unk_224	TRUE	OUT_Clu_16	0	0	Kitchingman			Kitchingman	F	01FL	0	3967	184.717	16.8667	3453	( 3453)
SPC_Dataset	2573	191.85	16.8667	1718			13	Unknown	JT_Unk_27	TRUE	JT_Cha_1	0	0	Kitchingman			Kitchingman		01	0	3968	191.85	16.8667	1718	( 1718)
SPC_Dataset	2580	139.567	16.8333	3743			13	Unknown	OUT_Unk_874	TRUE	OUT_Iso_757	0	0	Kitchingman			Kitchingman		01L	0	3975	139.567	16.8333	3743	( 3743)
SPC_Dataset	2583	142.8	16.8167	2101			13	Unknown	MR_Unk_106	TRUE	MR_Cha_2	0	0	Kitchingman			Kitchingman		01	0	3978	142.8	16.8167	2101	( 2101)
SPC_Dataset	2584	146.183	16.8	816			13	Unknown	MR_Unk_12	TRUE	MR_Cha_1	0	0	Kitchingman			Kitchingman		01	0	3980	146.183	16.8	816	( 816)
SPC_Dataset	2587	197.308	16.772	2910	2800		13	Unknown	OUT_Unk_602	TRUE	OUT_Cha_15	0	0	Kitchingman			Hillier	F	L01F	L	3983	197.333	16.7833	2910	( 2910)
SPC_Dataset	2589	145.633	16.7833	1691			13	Unknown	MR_Unk_13	TRUE	MR_Cha_1	0	0	Kitchingman			Kitchingman		01	0	3985	145.633	16.7833	1691	( 1691)
SPC_Dataset	2590	149.35	16.7667	4213	1600		13	Unknown	OUT_Unk_776	TRUE	OUT_Cha_20	0	0	Kitchingman			Kitchingman	F	01FL	0	3987	149.35	16.7667	4213	( 4213)
SPC_Dataset	2591	165.717	16.7667	3839	2900		13	Unknown	WK_Unk_29	TRUE	WK_Iso_23	0	0	Kitchingman			Kitchingman	F	01F	0	3988	165.717	16.7667	3839	( 3839)
SPC_Dataset	2602	155.217	16.741	4733	2300		13	Unknown	OUT_Unk_796	TRUE	OUT_Iso_700	0	0	Kitchingman			Kitchingman	F	01F	0	4001	155.217	16.7167	4733	( 4733)
SPC_Dataset	2603	174.7	16.7167	3431	2200		13	Unknown	OUT_Unk_137	TRUE	OUT_Iso_196	0	0	Kitchingman			Kitchingman	F	01FL	0	4002	174.7	16.7167	3431	( 3431)
SPC_Dataset	2607	191.73	16.63	1761			6	Seamount	JT_Smt_4	TRUE	JT_Cha_1	0	0	Kitchingman			seamount catalog		501F	5	4009	191.783	16.6667	1761	( 1761)
SPC_Dataset	2608	196.416	16.649	4104	2100		13	Unknown	OUT_Unk_600	TRUE	OUT_Iso_508	0	0	Kitchingman			Hillier	F	L01F	L	4010	196.483	16.6667	4104	( 4104)
SPC_Dataset	2612	142.7	16.65	2364			13	Unknown	MR_Unk_107	TRUE	MR_Cha_2	0	0	Kitchingman			Kitchingman		01	0	4015	142.7	16.65	2364	( 2364)
SPC_Dataset	2613	166.417	16.6416	2469	3700		13	Unknown	WK_Unk_30	TRUE	WK_Iso_24	0	0	Kitchingman			Seamounts P.Wessel	F	F01L	F	4016	166.467	16.65	2469	( 2469)
SPC_Dataset	2619	165.367	16.6167	523	4200		13	Unknown	WK_Unk_32	TRUE	WK_Iso_30	0	0	Kitchingman			Kitchingman	F	01F	0	4023	165.367	16.6167	523	( 523)
SPC_Dataset	2620	171.6	16.6167	4208	2100		13	Unknown	MI_Unk_80	TRUE	MI_Iso_123	0	0	Kitchingman			Kitchingman	F	01F	0	4024	171.6	16.6167	4208	( 4208)
SPC_Dataset	2625	147.283	16.5667	2353			13	Unknown	MR_Unk_49	TRUE	MR_Iso_25	0	0	Kitchingman			Kitchingman		01	0	4029	147.283	16.5667	2353	( 2353)
SPC_Dataset	2626	147.517	16.5667	4359			13	Unknown	MR_Unk_50	TRUE	MR_Iso_26	0	0	Kitchingman			Kitchingman		01	0	4030	147.517	16.5667	4359	( 4359)
SPC_Dataset	2627	162.65	16.5422	3110	3600		13	Unknown	OUT_Unk_721	TRUE	OUT_Iso_629	0	0	Kitchingman			Seamounts P.Wessel	F	F01	F	4031	162.717	16.5667	3110	( 3110)
SPC_Dataset	2628	192.633	16.55	4099			13	Unknown	JT_Unk_28	TRUE	JT_Iso_17	0	0	Kitchingman			Kitchingman		01	0	4032	192.633	16.55	4099	( 4099)
SPC_Dataset	2630	143.233	16.55	1294			13	Unknown	MR_Unk_108	TRUE	MR_Cha_2	0	0	Kitchingman			Kitchingman		01	0	4035	143.233	16.55	1294	( 1294)
SPC_Dataset	2631	143.333	16.55	1247			13	Unknown	MR_Unk_109	TRUE	MR_Cha_2	0	0	Kitchingman			Kitchingman		01	0	4036	143.333	16.55	1247	( 1247)
SPC_Dataset	2632	184.53	16.5	2185	2600		6	Seamount	OUT_Smt_41	TRUE	OUT_Iso_69	0	0	Kitchingman			seamount catalog	F	501F	5	4038	184.583	16.5333	2185	( 2185)
SPC_Dataset	2634	148.95	16.5091	1974	3200		13	Unknown	MR_Unk_51	TRUE	MR_Iso_27	0	0	Kitchingman			Seamounts P.Wessel	F	F01L	F	4040	149.033	16.5333	1974	( 1974)
SPC_Dataset	2636	167.183	16.5333	1140	4500		7	Guyot	MI_Guy_13	TRUE	MI_Iso_52	I	0	Seamounts Marshall Islands			Kitchingman	F	01IFL	0	4042	167.183	16.5333	1015	( 1140)
SPC_Dataset	2637	134.883	16.5333	2765			13	Unknown	OUT_Unk_875	TRUE	OUT_Clu_83	0	0	Kitchingman			Kitchingman		01	0	4043	134.883	16.5333	2765	( 2765)
SPC_Dataset	2638	197.37	16.472	3841	2100		13	Unknown	OUT_Unk_603	TRUE	OUT_Cha_15	0	0	Kitchingman			Hillier	F	L01F	L	4044	197.4	16.5167	3841	( 3841)
SPC_Dataset	2639	145.1	16.5167	2550			13	Unknown	MR_Unk_110	TRUE	MR_Iso_57	0	0	Kitchingman			Kitchingman		01	0	4046	145.1	16.5167	2550	( 2550)
SPC_Dataset	2640	172.26	16.42	2732	2500		6	Seamount	OUT_Smt_11	TRUE	OUT_Clu_2	0	0	Kitchingman			seamount catalog	F	501FL	5	4047	172.2	16.5167	2732	( 2732)
SPC_Dataset	2641	139.467	16.5167	3686			13	Unknown	OUT_Unk_876	TRUE	OUT_Clu_93	0	0	Kitchingman			Kitchingman		01L	0	4048	139.467	16.5167	3686	( 3686)
SPC_Dataset	2642	195.183	16.476	3245	2500		13	Unknown	OUT_Unk_599	TRUE	OUT_Iso_507	0	0	Kitchingman			Seamounts P.Wessel	F	F01LL	F	4049	195.25	16.5	3245	( 3245)
SPC_Dataset	2644	187.5	16.4833	4447			13	Unknown	JT_Unk_29	TRUE	JT_Iso_18	0	0	Kitchingman			Kitchingman		01	0	4051	187.5	16.4833	4447	( 4447)
SPC_Dataset	2647	184.05	16.4667	4147	2200		13	Unknown	OUT_Unk_225	TRUE	OUT_Iso_261	0	0	Kitchingman			Kitchingman	F	01F	0	4054	184.05	16.4667	4147	( 4147)
SPC_Dataset	2648	190.517	16.4667	2498	3800		13	Unknown	JT_Unk_30	TRUE	JT_Clu_3	0	0	Kitchingman			Kitchingman	F	01F	0	4055	190.517	16.4667	2498	( 2498)
SPC_Dataset	2650	139.333	16.4667	3773			13	Unknown	OUT_Unk_877	TRUE	OUT_Clu_93	0	0	Kitchingman			Kitchingman		01L	0	4057	139.333	16.4667	3773	( 3773)
SPC_Dataset	2651	188.4	16.45	4150			13	Unknown	JT_Unk_31	TRUE	JT_Iso_19	0	0	Kitchingman			Kitchingman		01	0	4058	188.4	16.45	4150	( 4150)
SPC_Dataset	2652	143	16.45	1671			13	Unknown	MR_Unk_111	TRUE	MR_Cha_2	0	0	Kitchingman			Kitchingman		01	0	4059	143	16.45	1671	( 1671)
SPC_Dataset	2654	191.917	16.4097	1756	2400		13	Unknown	JT_Unk_32	TRUE	JT_Cha_1	0	0	Kitchingman			Seamounts P.Wessel	F	F01	F	4061	191.983	16.4333	1756	( 1756)
SPC_Dataset	2655	203.133	16.4333	4240	1000		13	Unknown	HW_Unk_23	TRUE	HW_Clu_19	0	0	Kitchingman			Kitchingman	F	01FL	0	4062	203.133	16.4333	4240	( 4240)
SPC_Dataset	2656	139.6	16.4333	3132			13	Unknown	OUT_Unk_878	TRUE	OUT_Clu_93	0	0	Kitchingman			Kitchingman		01	0	4063	139.6	16.4333	3132	( 3132)
SPC_Dataset	2657	202.967	16.4167	4259			13	Unknown	HW_Unk_24	TRUE	HW_Clu_19	0	0	Kitchingman			Kitchingman		01FL	0	4064	202.967	16.4167	4259	( 4259)
SPC_Dataset	2658	149.35	16.3766	3048	3700		13	Unknown	OUT_Unk_777	TRUE	OUT_Cha_20	0	0	Kitchingman			Seamounts P.Wessel	F	F01L	F	4065	149.4	16.4167	3048	( 3048)
SPC_Dataset	2660	140.2	16.4167	3650			13	Unknown	OUT_Unk_879	TRUE	OUT_Iso_758	0	0	Kitchingman			Kitchingman		01L	0	4067	140.2	16.4167	3650	( 3650)
SPC_Dataset	2661	197.45	16.3766	3042	3900		13	Unknown	OUT_Unk_604	TRUE	OUT_Cha_15	0	0	Kitchingman			Seamounts P.Wessel	F	F01	F	4068	197.517	16.4	3042	( 3042)
SPC_Dataset	2662	138.4	16.4	3981			13	Unknown	OUT_Unk_880	TRUE	OUT_Iso_759	0	0	Kitchingman			Kitchingman		01L	0	4069	138.4	16.4	3981	( 3981)
SPC_Dataset	2663	138.9	16.4	4034			13	Unknown	OUT_Unk_881	TRUE	OUT_Iso_760	0	0	Kitchingman			Kitchingman		01	0	4070	138.9	16.4	4034	( 4034)
SPC_Dataset	2668	139.483	16.3667	3913			13	Unknown	OUT_Unk_882	TRUE	OUT_Clu_93	0	0	Kitchingman			Kitchingman		01	0	4076	139.483	16.3667	3913	( 3913)
SPC_Dataset	2672	139.267	16.35	3819			13	Unknown	OUT_Unk_883	TRUE	OUT_Clu_93	0	0	Kitchingman			Kitchingman		01	0	4082	139.267	16.35	3819	( 3819)
SPC_Dataset	2674	203.833	16.3167	4097	2200		13	Unknown	HW_Unk_25	TRUE	HW_Iso_72	0	0	Kitchingman			Kitchingman	F	01FL	0	4084	203.833	16.3167	4097	( 4097)
SPC_Dataset	2677	188.083	16.3	3780	2800		13	Unknown	JT_Unk_33	TRUE	JT_Iso_20	0	0	Kitchingman			Kitchingman	F	01FL	0	4088	188.083	16.3	3780	( 3780)
SPC_Dataset	2681	158.883	16.244	4022	1700		13	Unknown	OUT_Unk_705	TRUE	OUT_Iso_625	0	0	Kitchingman			Seamounts P.Wessel	F	F01L	F	4092	158.933	16.3	4022	( 4022)
SPC_Dataset	2682	202.7	16.2833	4334	2000		13	Unknown	HW_Unk_26	TRUE	HW_Iso_73	0	0	Kitchingman			Kitchingman	F	01FL	0	4093	202.7	16.2833	4334	( 4334)
SPC_Dataset	2684	142.767	16.2833	1620			13	Unknown	MR_Unk_112	TRUE	MR_Cha_2	0	0	Kitchingman			Kitchingman		01L	0	4095	142.767	16.2833	1620	( 1620)
SPC_Dataset	2685	134.7	16.2833	2700			13	Unknown	OUT_Unk_884	TRUE	OUT_Clu_83	0	0	Kitchingman			Kitchingman		01L	0	4096	134.7	16.2833	2700	( 2700)
SPC_Dataset	2686	184.4	16.25	3111	1900		13	Unknown	OUT_Unk_226	TRUE	OUT_Iso_262	0	0	Kitchingman			Kitchingman	F	01FL	0	4098	184.4	16.25	3111	( 3111)
SPC_Dataset	2690	197.617	16.1778	4071	2400	Baird	6	Seamount	OUT_Smt_85	TRUE	OUT_Cha_15	0	0	Kitchingman			Seamounts P.Wessel	F	F014KL	F	4102	197.667	16.2333	4071	Baird ( 4071)
SPC_Dataset	2691	197.917	16.1778	3871	2300		13	Unknown	OUT_Unk_605	TRUE	OUT_Cha_15	0	0	Kitchingman			Seamounts P.Wessel	F	F01	F	4103	197.983	16.2333	3871	( 3871)
SPC_Dataset	2696	184.95	16.16	1947	6000		6	Seamount	OUT_Smt_44	TRUE	OUT_Iso_72	0	0	Kitchingman			seamount catalog	F	501FL	5	4110	184.983	16.2	1947	( 1947)
SPC_Dataset	2697	192.083	16.2109	2109	2400		13	Unknown	JT_Unk_34	TRUE	JT_Cha_1	0	0	Kitchingman			Seamounts P.Wessel	F	F01L	F	4111	192.15	16.2	2109	( 2109)
SPC_Dataset	2698	147.583	16.2	3461			13	Unknown	MR_Unk_52	TRUE	MR_Iso_28	0	0	Kitchingman			Kitchingman		01	0	4112	147.583	16.2	3461	( 3461)
SPC_Dataset	2699	188.533	16.1833	4062			13	Unknown	JT_Unk_35	TRUE	JT_Iso_21	0	0	Kitchingman			Kitchingman		01F	0	4113	188.533	16.1833	4062	( 4062)
SPC_Dataset	2700	203.533	16.1833	3933			13	Unknown	HW_Unk_27	TRUE	HW_Iso_74	0	0	Kitchingman			Kitchingman		01L	0	4114	203.533	16.1833	3933	( 3933)
SPC_Dataset	2702	170.067	16.1833	4344			13	Unknown	MI_Unk_81	TRUE	MI_Iso_124	0	0	Kitchingman			Kitchingman		01L	0	4116	170.067	16.1833	4344	( 4344)
SPC_Dataset	2704	151.883	16.1446	1345	3600		13	Unknown	OUT_Unk_786	TRUE	OUT_Iso_690	0	0	Kitchingman			Seamounts P.Wessel	F	F01	F	4119	151.95	16.1667	1345	( 1345)
SPC_Dataset	2706	198.246	16.132	2585	2500		13	Unknown	OUT_Unk_606	TRUE	OUT_Cha_15	0	0	Kitchingman			Hillier	F	L01F	L	4121	198.3	16.15	2585	( 2585)
SPC_Dataset	2710	143.417	16.1333	1900			13	Unknown	MR_Unk_113	TRUE	MR_Cha_2	0	0	Kitchingman			Kitchingman		01	0	4126	143.417	16.1333	1900	( 1900)
SPC_Dataset	2711	163.04	16.1	1377	4100	North-Wod-En	7	Guyot	OUT_Guy_33	TRUE	OUT_Clu_60	0	0	Kitchingman			seamount catalog	F	501FL	5	4127	163.083	16.1333	1377	North-Wod-En ( 1377)
SPC_Dataset	2712	148.067	16.1167	4430			13	Unknown	MR_Unk_53	TRUE	MR_Iso_29	0	0	Kitchingman			Kitchingman		01	0	4128	148.067	16.1167	4430	( 4430)
SPC_Dataset	2713	164.117	16.1115	2945	3500		13	Unknown	OUT_Unk_723	TRUE	OUT_Iso_630	0	0	Kitchingman			Seamounts P.Wessel	F	F01L	F	4129	164.167	16.1167	2945	( 2945)
SPC_Dataset	2716	139.133	16.1	4015			13	Unknown	OUT_Unk_885	TRUE	OUT_Iso_761	0	0	Kitchingman			Kitchingman		01L	0	4133	139.133	16.1	4015	( 4015)
SPC_Dataset	2717	187.633	16.0833	4694	1900		13	Unknown	JT_Unk_36	TRUE	JT_Iso_22	0	0	Kitchingman			Kitchingman	F	01L	0	4134	187.633	16.0833	4694	( 4694)
SPC_Dataset	2718	192.267	16.0833	2193			13	Unknown	JT_Unk_37	TRUE	JT_Cha_1	0	0	Kitchingman			Kitchingman		01FL	0	4135	192.267	16.0833	2193	( 2193)
SPC_Dataset	2721	170.683	16.0452	4185	2700		13	Unknown	MI_Unk_82	TRUE	MI_Clu_9	0	0	Kitchingman			Seamounts P.Wessel	F	F01	F	4138	170.75	16.0667	4185	( 4185)
SPC_Dataset	2725	172.58	16.02	1966	2600		6	Seamount	OUT_Smt_10	TRUE	OUT_Clu_2	0	0	Kitchingman			seamount catalog	F	501F	5	4142	172.633	16.05	1966	( 1966)
SPC_Dataset	2726	185.35	16.0333	2973	3500		13	Unknown	OUT_Unk_227	TRUE	OUT_Iso_263	0	0	Kitchingman			Kitchingman	F	01FL	0	4144	185.35	16.0333	2973	( 2973)
SPC_Dataset	2727	198.483	16.0452	2960	3100		13	Unknown	OUT_Unk_607	TRUE	OUT_Cha_15	0	0	Kitchingman			Seamounts P.Wessel	F	F01L	F	4145	198.55	16.0333	2960	( 2960)
SPC_Dataset	2729	148.333	16	2015	2800	Del Cano	7	Guyot	MR_Guy_3	TRUE	MR_Clu_5	0	0	Kitchingman			GEBCO Pacific	F	K401FL	K	4147	148.45	16.0333	2015	Del Cano ( 2015)
SPC_Dataset	2730	170.883	15.9789	3414	2300		13	Unknown	MI_Unk_83	TRUE	MI_Clu_9	0	0	Kitchingman			Seamounts P.Wessel	F	F01L	F	4148	170.95	16.0333	3414	( 3414)
SPC_Dataset	2733	149.55	16.0121	4087	2900		13	Unknown	OUT_Unk_778	TRUE	OUT_Cha_20	0	0	Kitchingman			Seamounts P.Wessel	F	F01	F	4152	149.6	16.0167	4087	( 4087)
SPC_Dataset	2734	145.017	16	2543			13	Unknown	MR_Unk_114	TRUE	MR_Iso_58	0	0	Kitchingman			Kitchingman		01	0	4153	145.017	16	2543	( 2543)
SPC_Dataset	2735	145.467	15.9833	1314			13	Unknown	MR_Unk_14	TRUE	MR_Cha_1	0	0	Kitchingman			Kitchingman		01	0	4155	145.467	15.9833	1314	( 1314)
SPC_Dataset	2736	201.85	15.9667	4424	2800		13	Unknown	OUT_Unk_539	TRUE	OUT_Iso_464	0	0	Kitchingman			Kitchingman	F	01FL	0	4156	201.85	15.9667	4424	( 4424)
SPC_Dataset	2738	145.717	15.9667	441			13	Unknown	MR_Unk_2	TRUE	MR_Cha_1	0	0	Kitchingman			Kitchingman		01	0	4158	145.717	15.9667	441	( 441)
SPC_Dataset	2739	187.167	15.95	3886	3700		13	Unknown	JT_Unk_38	TRUE	JT_Iso_23	0	0	Kitchingman			Kitchingman	F	01F	0	4159	187.167	15.95	3886	( 3886)
SPC_Dataset	2740	190.2	15.95	2817	3300		13	Unknown	JT_Unk_39	TRUE	JT_Clu_4	0	0	Kitchingman			Kitchingman	F	01F	0	4160	190.2	15.95	2817	( 2817)
SPC_Dataset	2744	171.117	15.9333	3987	2600		13	Unknown	MI_Unk_84	TRUE	MI_Clu_9	0	0	Kitchingman			Kitchingman	F	01F	0	4165	171.117	15.9333	3987	( 3987)
SPC_Dataset	2745	183.5	15.9167	3342	1900		13	Unknown	OUT_Unk_228	TRUE	OUT_Iso_264	0	0	Kitchingman			Kitchingman	F	01F	0	4167	183.5	15.9167	3342	( 3342)
SPC_Dataset	2746	182.87	15.86	2435	2400		6	Seamount	OUT_Smt_42	TRUE	OUT_Iso_70	0	0	Kitchingman			seamount catalog	F	501F	5	4169	182.917	15.9	2435	( 2435)
SPC_Dataset	2747	148.85	15.8796	1984	3000	Pigafetta	7	Guyot	MR_Guy_4	TRUE	MR_Clu_5	0	0	Kitchingman			Seamounts P.Wessel	F	F401KL	F	4171	149	15.9	1984	Pigafetta ( 1984)
SPC_Dataset	2750	189.7	15.8833	2387			13	Unknown	JT_Unk_40	TRUE	JT_Clu_4	0	0	Kitchingman			Kitchingman		01	0	4175	189.7	15.8833	2387	( 2387)
SPC_Dataset	2751	192.4	15.8833	2459			13	Unknown	JT_Unk_41	TRUE	JT_Cha_1	0	0	Kitchingman			Kitchingman		01L	0	4176	192.4	15.8833	2459	( 2459)
SPC_Dataset	2756	164.45	15.8464	2601	2300		13	Unknown	OUT_Unk_724	TRUE	OUT_Iso_631	0	0	Kitchingman			Seamounts P.Wessel	F	F01L	F	4182	164.5	15.85	2601	( 2601)
SPC_Dataset	2757	139	15.85	4202			13	Unknown	OUT_Unk_886	TRUE	OUT_Iso_762	0	0	Kitchingman			Kitchingman		01L	0	4183	139	15.85	4202	( 4202)
SPC_Dataset	2758	172.8	15.77	2542	5000		6	Seamount	OUT_Smt_9	TRUE	OUT_Clu_2	0	0	Kitchingman			seamount catalog	F	501FL	5	4184	172.85	15.8333	2542	( 2542)
SPC_Dataset	2761	147.483	15.8167	3929			13	Unknown	MR_Unk_54	TRUE	MR_Clu_6	0	0	Kitchingman			Kitchingman		01L	0	4187	147.483	15.8167	3929	( 3929)
SPC_Dataset	2766	185.44	15.73	2324	3500		6	Seamount	OUT_Smt_45	TRUE	OUT_Iso_73	0	0	Kitchingman			seamount catalog	F	501FL	5	4194	185.483	15.7667	2324	( 2324)
SPC_Dataset	2767	186.717	15.7667	3648	2000		13	Unknown	OUT_Unk_229	TRUE	OUT_Iso_265	0	0	Kitchingman			Kitchingman	F	01F	0	4195	186.717	15.7667	3648	( 3648)
SPC_Dataset	2768	147.25	15.7667	3679			13	Unknown	MR_Unk_55	TRUE	MR_Clu_6	0	0	Kitchingman			Kitchingman		01L	0	4196	147.25	15.7667	3679	( 3679)
SPC_Dataset	2769	152.82	15.73	3223	3400		13	Unknown	OUT_Unk_789	TRUE	OUT_Iso_692	0	0	Kitchingman			Hillier	F	L01F	L	4197	152.867	15.7667	3223	( 3223)
SPC_Dataset	2770	201.968	15.655	4027	3500		13	Unknown	OUT_Unk_540	TRUE	OUT_Iso_465	0	0	Kitchingman			Hillier	F	L01F	L	4198	202.033	15.75	4027	( 4027)
SPC_Dataset	2772	191.15	15.7333	3503			13	Unknown	JT_Unk_42	TRUE	JT_Iso_24	0	0	Kitchingman			Kitchingman		01	0	4200	191.15	15.7333	3503	( 3503)
SPC_Dataset	2773	172.583	15.7333	3409			13	Unknown	OUT_Unk_138	TRUE	OUT_Iso_197	0	0	Kitchingman			Kitchingman		01F	0	4202	172.583	15.7333	3409	( 3409)
SPC_Dataset	2774	190.6	15.7167	1451			13	Unknown	JT_Unk_43	TRUE	JT_Clu_4	0	0	Kitchingman			Kitchingman		01L	0	4204	190.6	15.7167	1451	( 1451)
SPC_Dataset	2776	160.042	15.673	1110	4200	Zubov	6	Seamount	OUT_Smt_130	TRUE	OUT_Clu_59	0	0	Kitchingman			Hillier	F	L014F	L	4208	160.1	15.7167	1110	Zubov ( 1110)
SPC_Dataset	2777	172.4	15.7167	3301	3100		13	Unknown	OUT_Unk_139	TRUE	OUT_Iso_198	0	0	Kitchingman			Kitchingman	F	01F	0	4209	172.4	15.7167	3301	( 3301)
SPC_Dataset	2778	188.82	15.67	1695	3000		6	Seamount	JT_Smt_5	TRUE	JT_Iso_25	0	0	Kitchingman			seamount catalog	F	501FL	5	4210	188.867	15.7	1695	( 1695)
SPC_Dataset	2779	189.6	15.65	1391	2400	SAUP 1481	6	Seamount	JT_Smt_6	TRUE	JT_Clu_4	0	0	Kitchingman			seamount catalog	F	5016FL	5	4211	189.683	15.7	1391	SAUP 1481 ( 1391)
SPC_Dataset	2780	190.083	15.7	2096	3600		13	Unknown	JT_Unk_44	TRUE	JT_Clu_4	0	0	Kitchingman			Kitchingman	F	01F	0	4212	190.083	15.7	2096	( 2096)
SPC_Dataset	2781	188.283	15.6476	1969	3300		13	Unknown	JT_Unk_45	TRUE	JT_Clu_5	0	0	Kitchingman			Seamounts P.Wessel	F	F01L	F	4214	188.333	15.6833	1969	( 1969)
SPC_Dataset	2783	163.167	15.6833	1750	2600		13	Unknown	OUT_Unk_722	TRUE	OUT_Clu_60	0	0	Kitchingman			Kitchingman	F	01F	0	4216	163.167	15.6833	1750	( 1750)
SPC_Dataset	2786	145.57	15.62	230		Ruby	6	Seamount	MR_Smt_6	TRUE	MR_Cha_1	7	0	Volcano data NGDC			Volcano data NGDC		701L	7	4219	145.617	15.6667	1159	Ruby ( 230)
SPC_Dataset	2787	190.78	15.64	1453	3300	Hutchinson	6	Seamount	JT_Smt_7	TRUE	JT_Clu_4	0	0	Kitchingman			seamount catalog	F	5014F	5	4220	190.833	15.65	1453	Hutchinson ( 1453)
SPC_Dataset	2788	204.867	15.65	3631	2400		13	Unknown	HW_Unk_128	TRUE	HW_Iso_1	0	0	Kitchingman			Kitchingman	F	01FL	0	4221	204.867	15.65	3631	( 3631)
SPC_Dataset	2790	191.417	15.5814	2268	3500		13	Unknown	JT_Unk_46	TRUE	JT_Clu_6	0	0	Kitchingman			Seamounts P.Wessel	F	F01L	F	4223	191.467	15.6167	2268	( 2268)
SPC_Dataset	2791	192.183	15.6145	2287	2900		13	Unknown	JT_Unk_47	TRUE	JT_Iso_26	0	0	Kitchingman			Seamounts P.Wessel	F	F01L	F	4224	192.267	15.6167	2287	( 2287)
SPC_Dataset	2792	166.1	15.6167	2964	2100		13	Unknown	MI_Unk_85	TRUE	MI_Iso_125	0	0	Kitchingman			Kitchingman	F	01F	0	4225	166.1	15.6167	2964	( 2964)
SPC_Dataset	2793	138.867	15.6167	4017			13	Unknown	OUT_Unk_887	TRUE	OUT_Iso_763	0	0	Kitchingman			Kitchingman		01L	0	4226	138.867	15.6167	4017	( 4017)
SPC_Dataset	2794	158.528	15.562	2575	5400		13	Unknown	OUT_Unk_636	TRUE	OUT_Iso_616	0	0	Kitchingman			Hillier	F	L01F	L	4227	158.583	15.6	2575	( 2575)
SPC_Dataset	2795	160.353	15.584	1555	3400		13	Unknown	OUT_Unk_715	TRUE	OUT_Clu_59	0	0	Kitchingman			S2004 - ETOPO2	F	10F	1	4228	160.417	15.6	1555	( 1555)
SPC_Dataset	2798	188.483	15.5482	3033	2700		13	Unknown	JT_Unk_48	TRUE	JT_Clu_5	0	0	Kitchingman			Seamounts P.Wessel	F	F01L	F	4231	188.533	15.5833	3033	( 3033)
SPC_Dataset	2800	143.367	15.5833	2425			13	Unknown	MR_Unk_115	TRUE	MR_Cha_2	0	0	Kitchingman			Kitchingman		01	0	4233	143.367	15.5833	2425	( 2425)
SPC_Dataset	2801	149.617	15.5814	2435	3100	Concepcion	6	Seamount	OUT_Smt_154	TRUE	OUT_Cha_20	0	0	Kitchingman			Seamounts P.Wessel	F	F014KL	F	4234	149.633	15.5833	2435	Concepcion ( 2435)
SPC_Dataset	2802	153.416	15.575	4591			13	Unknown	OUT_Unk_791	TRUE	OUT_Iso_694	0	0	Kitchingman			S2004 - ETOPO2		10	1	4235	153.467	15.5833	4591	( 4591)
SPC_Dataset	2804	182.8	15.55	2506	6000		6	Seamount	OUT_Smt_43	TRUE	OUT_Iso_71	0	0	Kitchingman			seamount catalog	F	501F	5	4237	182.85	15.5667	2506	( 2506)
SPC_Dataset	2805	202.35	15.5151	4071	3100		13	Unknown	OUT_Unk_541	TRUE	OUT_Iso_466	0	0	Kitchingman			Seamounts P.Wessel	F	F01	F	4238	202.383	15.5667	4071	( 4071)
SPC_Dataset	2806	152.083	15.5667	1102	4400		13	Unknown	OUT_Unk_787	TRUE	OUT_Iso_691	0	0	Kitchingman			Kitchingman	F	01FL	0	4239	152.083	15.5667	1102	( 1102)
SPC_Dataset	2807	161.783	15.5482	1870	7500		13	Unknown	OUT_Unk_717	TRUE	OUT_Iso_615	0	0	Kitchingman			Seamounts P.Wessel	F	F01L	F	4240	161.85	15.5667	1870	( 1870)
SPC_Dataset	2808	147.1	15.55	4026			13	Unknown	MR_Unk_56	TRUE	MR_Clu_7	0	0	Kitchingman			Kitchingman		01	0	4242	147.1	15.55	4026	( 4026)
SPC_Dataset	2810	139.517	15.5333	4256			13	Unknown	OUT_Unk_888	TRUE	OUT_Iso_764	0	0	Kitchingman			Kitchingman		01	0	4248	139.517	15.5333	4256	( 4256)
SPC_Dataset	2811	191	15.5167	1613	2700		13	Unknown	JT_Unk_49	TRUE	JT_Clu_4	0	0	Kitchingman			Kitchingman	F	01F	0	4249	191	15.5167	1613	( 1613)
SPC_Dataset	2812	153.217	15.4488	2712	2900		13	Unknown	OUT_Unk_790	TRUE	OUT_Iso_693	0	0	Kitchingman			Seamounts P.Wessel	F	F01L	F	4251	153.333	15.5167	2712	( 2712)
SPC_Dataset	2813	170.6	15.5167	3921	2400		13	Unknown	MI_Unk_86	TRUE	MI_Iso_126	0	0	Kitchingman			Kitchingman	F	01FL	0	4252	170.6	15.5167	3921	( 3921)
SPC_Dataset	2814	139.333	15.5167	3850			13	Unknown	OUT_Unk_889	TRUE	OUT_Iso_765	0	0	Kitchingman			Kitchingman		01L	0	4253	139.333	15.5167	3850	( 3850)
SPC_Dataset	2816	132.4	15.4833	4426			13	Unknown	OUT_Unk_890	TRUE	OUT_Iso_766	0	0	Kitchingman			Kitchingman		01	0	4257	132.4	15.4833	4426	( 4426)
SPC_Dataset	2817	187.94	15.4	1406	3700		6	Seamount	JT_Smt_8	TRUE	JT_Iso_27	0	0	Kitchingman			seamount catalog	F	501F	5	4258	188.017	15.4667	1406	( 1406)
SPC_Dataset	2818	148.417	15.4667	1797	3300	Enrique	7	Guyot	MR_Guy_5	TRUE	MR_Iso_30	0	0	Kitchingman			Kitchingman	F	014FKL	0	4259	148.417	15.4667	1797	Enrique ( 1797)
SPC_Dataset	2819	160.917	15.4488	2484	4300		13	Unknown	OUT_Unk_716	TRUE	OUT_Iso_624	0	0	Kitchingman			Seamounts P.Wessel	F	F01L	F	4260	160.983	15.4667	2484	( 2484)
SPC_Dataset	2821	193.25	15.4488	2870	3600		13	Unknown	JT_Unk_50	TRUE	JT_Iso_28	0	0	Kitchingman			Seamounts P.Wessel	F	F01L	F	4262	193.3	15.45	2870	( 2870)
SPC_Dataset	2822	145.9	15.45	223			13	Unknown	MR_Unk_120	TRUE	MR_Cha_1	0	0	Kitchingman			Kitchingman		01	0	4263	145.9	15.45	223	( 223)
SPC_Dataset	2823	147.267	15.45	3918			13	Unknown	MR_Unk_57	TRUE	MR_Clu_7	0	0	Kitchingman			Kitchingman		01L	0	4264	147.267	15.45	3918	( 3918)
SPC_Dataset	2824	165.7	15.45	3552	2200		13	Unknown	MI_Unk_87	TRUE	MI_Iso_127	0	0	Kitchingman			Kitchingman	F	01FL	0	4265	165.7	15.45	3552	( 3552)
SPC_Dataset	2825	144.45	15.4333	3153			13	Unknown	MR_Unk_116	TRUE	MR_Iso_59	0	0	Kitchingman			Kitchingman		01L	0	4268	144.45	15.4333	3153	( 3153)
SPC_Dataset	2826	182.733	15.4167	3297			13	Unknown	OUT_Unk_230	TRUE	OUT_Iso_266	0	0	Kitchingman			Kitchingman		01FL	0	4269	182.733	15.4167	3297	( 3297)
SPC_Dataset	2828	143.15	15.4	1742			13	Unknown	MR_Unk_117	TRUE	MR_Cha_2	0	0	Kitchingman			Kitchingman		01	0	4271	143.15	15.4	1742	( 1742)
SPC_Dataset	2829	168.75	15.4	2677	4100		13	Unknown	MI_Unk_88	TRUE	MI_Iso_128	0	0	Kitchingman			Kitchingman	F	01FL	0	4272	168.75	15.4	2677	( 2677)
SPC_Dataset	2833	191.66	15.34	1756	3000		6	Seamount	JT_Smt_9	TRUE	JT_Clu_6	0	0	Kitchingman			seamount catalog	F	501F	5	4278	191.7	15.35	1756	( 1756)
SPC_Dataset	2834	149.65	15.3163	3590	2800		13	Unknown	OUT_Unk_779	TRUE	OUT_Cha_20	0	0	Kitchingman			Seamounts P.Wessel	F	F01	F	4279	149.7	15.35	3590	( 3590)
SPC_Dataset	2835	154.583	15.3163	3374	2100		13	Unknown	OUT_Unk_800	TRUE	OUT_Iso_703	0	0	Kitchingman			Seamounts P.Wessel	F	F01L	F	4280	154.633	15.35	3374	( 3374)
SPC_Dataset	2836	172.567	15.35	3342	3000		13	Unknown	OUT_Unk_231	TRUE	OUT_Iso_267	0	0	Kitchingman			Kitchingman	F	01FL	0	4281	172.567	15.35	3342	( 3342)
SPC_Dataset	2838	145.5	15.3333	1083			13	Unknown	MR_Unk_15	TRUE	MR_Cha_1	0	0	Kitchingman			Kitchingman		01	0	4283	145.5	15.3333	1083	( 1083)
SPC_Dataset	2839	147.817	15.3163	3700	2400	Quesada	6	Seamount	MR_Smt_8	TRUE	MR_Iso_31	0	0	Kitchingman			Seamounts P.Wessel	F	F014KL	F	4284	147.867	15.3333	3700	Quesada ( 3700)
SPC_Dataset	2840	154.983	15.3163	1734	3800		13	Unknown	OUT_Unk_798	TRUE	OUT_Clu_68	0	0	Kitchingman			Seamounts P.Wessel	F	F01	F	4285	155.017	15.3333	1734	( 1734)
SPC_Dataset	2841	158.383	15.294	4452	2200		13	Unknown	OUT_Unk_710	TRUE	OUT_Iso_617	0	0	Kitchingman			Hillier	F	L01F	L	4286	158.45	15.3333	4452	( 4452)
SPC_Dataset	2842	158.749	15.293	1795	7200		13	Unknown	OUT_Unk_711	TRUE	OUT_Iso_618	0	0	Kitchingman			Hillier	F	L01F	L	4287	158.8	15.3333	1795	( 1795)
SPC_Dataset	2844	188.917	15.1672	2556	3600		6	Seamount	JT_Smt_10	TRUE	JT_Iso_29	0	0	Kitchingman			Seamounts P.Wessel	F	F015L	F	4291	188.783	15.3	2556	( 2556)
SPC_Dataset	2845	154.217	15.3	4144			13	Unknown	OUT_Unk_799	TRUE	OUT_Iso_702	0	0	Kitchingman			Kitchingman		01	0	4292	154.217	15.3	4144	( 4144)
SPC_Dataset	2848	131.667	15.2833	4123			13	Unknown	OUT_Unk_891	TRUE	OUT_Iso_767	0	0	Kitchingman			Kitchingman		01L	0	4296	131.667	15.2833	4123	( 4123)
SPC_Dataset	2849	139.833	15.2833	3940			13	Unknown	OUT_Unk_892	TRUE	OUT_Iso_768	0	0	Kitchingman			Kitchingman		01L	0	4297	139.833	15.2833	3940	( 3940)
SPC_Dataset	2850	191.95	15.2169	1828	2800		13	Unknown	JT_Unk_51	TRUE	JT_Clu_6	0	0	Kitchingman			Seamounts P.Wessel	F	F01L	F	4298	192.033	15.25	1828	( 1828)
SPC_Dataset	2851	206.13	15.22	4459	1422		13	Unknown	OUT_Unk_535	TRUE	OUT_Iso_462	0	0	Kitchingman			Hillier	L	L01	L	4299	206.167	15.25	4459	( 4459)
SPC_Dataset	2854	187.067	15.2167	4157	1700		13	Unknown	OUT_Unk_232	TRUE	OUT_Iso_268	0	0	Kitchingman			Kitchingman	F	01F	0	4305	187.067	15.2167	4157	( 4157)
SPC_Dataset	2855	148.2	15.2167	3580	3300		13	Unknown	MR_Unk_58	TRUE	MR_Iso_32	0	0	Kitchingman			Kitchingman	F	01F	0	4307	148.2	15.2167	3580	( 3580)
SPC_Dataset	2856	163	15.2167	1351	4200	South-Wod-En	7	Guyot	OUT_Guy_34	TRUE	OUT_Clu_60	0	0	Kitchingman			Kitchingman	F	015F	0	4308	163	15.2167	1351	South-Wod-En ( 1351)
SPC_Dataset	2857	170.3	15.2167	4555			13	Unknown	MI_Unk_89	TRUE	MI_Iso_129	0	0	Kitchingman			Kitchingman		01L	0	4309	170.3	15.2167	4555	( 4555)
SPC_Dataset	2858	132.133	15.2167	4359			13	Unknown	OUT_Unk_893	TRUE	OUT_Iso_769	0	0	Kitchingman			Kitchingman		01	0	4310	132.133	15.2167	4359	( 4359)
SPC_Dataset	2859	166.95	15.1506	3202	4000		13	Unknown	MI_Unk_90	TRUE	MI_Iso_130	0	0	Kitchingman			Seamounts P.Wessel	F	F01	F	4312	167.017	15.2	3202	( 3202)
SPC_Dataset	2860	173.467	15.2	4621	2000		13	Unknown	OUT_Unk_233	TRUE	OUT_Iso_269	0	0	Kitchingman			Kitchingman	F	01FL	0	4313	173.467	15.2	4621	( 4621)
SPC_Dataset	2865	166.45	15.1667	3920	2600		13	Unknown	MI_Unk_91	TRUE	MI_Iso_131	0	0	Kitchingman			Kitchingman	F	01F	0	4320	166.45	15.1667	3920	( 3920)
SPC_Dataset	2871	172.733	15.15	3910	2700		13	Unknown	OUT_Unk_234	TRUE	OUT_Iso_270	0	0	Kitchingman			Kitchingman	F	01F	0	4328	172.733	15.15	3910	( 3910)
SPC_Dataset	2874	191.217	15.1333	3965	2800		13	Unknown	JT_Unk_53	TRUE	JT_Iso_31	0	0	Kitchingman			Kitchingman	F	01F	0	4333	191.217	15.1333	3965	( 3965)
SPC_Dataset	2875	193.033	15.1258	1668	2700		13	Unknown	JT_Unk_54	TRUE	JT_Clu_7	0	0	Kitchingman			Seamounts P.Wessel	F	F01L	F	4334	193.1	15.1333	1668	( 1668)
SPC_Dataset	2876	138.617	15.1333	4093			13	Unknown	OUT_Unk_894	TRUE	OUT_Iso_770	0	0	Kitchingman			Kitchingman		01L	0	4335	138.617	15.1333	4093	( 4093)
SPC_Dataset	2877	158.85	15.0844	4232	2200		13	Unknown	OUT_Unk_712	TRUE	OUT_Iso_619	0	0	Kitchingman			Seamounts P.Wessel	F	F01L	F	4337	158.967	15.1167	4232	( 4232)
SPC_Dataset	2879	196.983	15.0844	3464	4100	Fillebrown	6	Seamount	OUT_Smt_83	TRUE	OUT_Iso_505	0	0	Kitchingman			Seamounts P.Wessel	F	F014K	F	4339	197.05	15.1	3464	Fillebrown ( 3464)
SPC_Dataset	2880	159.28	15.07	1200	4300	Seascan	6	Seamount	OUT_Smt_129	TRUE	OUT_Iso_620	0	0	Kitchingman			seamount catalog	F	501FL	5	4340	159.317	15.1	1200	Seascan ( 1200)
SPC_Dataset	2881	163.917	15.0999	3428			13	Unknown	OUT_Unk_725	TRUE	OUT_Iso_632	0	0	Kitchingman			S2004 - ETOPO2		10	1	4341	163.917	15.1	3428	( 3428)
SPC_Dataset	2882	185.633	15.0833	2724			13	Unknown	OUT_Unk_235	TRUE	OUT_Clu_13	0	0	Kitchingman			Kitchingman		01F	0	4342	185.633	15.0833	2724	( 2724)
SPC_Dataset	2883	193.43	15.03	2231	2600		6	Seamount	JT_Smt_11	TRUE	JT_Clu_7	0	0	Kitchingman			seamount catalog	F	501F	5	4343	193.367	15.0833	2231	( 2231)
SPC_Dataset	2887	186.867	15.05	1036			6	Seamount	OUT_Smt_46	TRUE	OUT_Clu_21	0	0	Kitchingman			Kitchingman		015F	0	4349	186.867	15.05	1036	( 1036)
SPC_Dataset	2892	183.033	15.0333	3653	1600		13	Unknown	OUT_Unk_236	TRUE	OUT_Iso_271	0	0	Kitchingman			Kitchingman	F	01F	0	4354	183.033	15.0333	3653	( 3653)
SPC_Dataset	2893	188.35	15.0333	3128	3600		13	Unknown	JT_Unk_52	TRUE	JT_Iso_30	0	0	Kitchingman			Kitchingman	F	01F	0	4355	188.35	15.0333	3128	( 3128)
SPC_Dataset	2894	190.55	15.0333	3772	2200		13	Unknown	JT_Unk_55	TRUE	JT_Iso_32	0	0	Kitchingman			Kitchingman	F	01FL	0	4356	190.55	15.0333	3772	( 3772)
SPC_Dataset	2895	139.45	15.0333	3338			13	Unknown	OUT_Unk_895	TRUE	OUT_Iso_771	0	0	Kitchingman			Kitchingman		01L	0	4357	139.45	15.0333	3338	( 3338)
SPC_Dataset	2897	143.133	15.0167	1756			13	Unknown	MR_Unk_118	TRUE	MR_Cha_2	0	0	Kitchingman			Kitchingman		01	0	4359	143.133	15.0167	1756	( 1756)
SPC_Dataset	2899	149.767	15.0016	4337	3400		13	Unknown	OUT_Unk_780	TRUE	OUT_Cha_20	0	0	Kitchingman			Seamounts P.Wessel	F	F01	F	4361	149.833	15.0167	4337	( 4337)
SPC_Dataset	2901	148.517	15	2355	3000		13	Unknown	MR_Unk_59	TRUE	MR_Iso_33	0	0	Kitchingman			Kitchingman	F	01FL	0	4363	148.517	15	2355	( 2355)
SPC_Dataset	2902	163.717	14.9519	3426	2200		13	Unknown	OUT_Unk_726	TRUE	OUT_Clu_61	0	0	Kitchingman			Seamounts P.Wessel	F	F01	F	4364	163.817	15	3426	( 3426)
SPC_Dataset	2904	184.25	14.9667	3308	2200		13	Unknown	OUT_Unk_237	TRUE	OUT_Cha_6	0	0	Kitchingman			Kitchingman	F	01F	0	4368	184.25	14.9667	3308	( 3308)
SPC_Dataset	2905	145.25	14.95	43		Esmaralda	14	Deep Bank	MR_DpBa_1	TRUE	MR_Cha_1	7	0	Volcano data NGDC			NGA data		4017	4	4369	145.317	14.9667	479	Esmaralda ( 43)
SPC_Dataset	2906	159.707	14.907	4092	1857		13	Unknown	OUT_Unk_713	TRUE	OUT_Iso_621	0	0	Kitchingman			Hillier	L	L01	L	4370	159.75	14.9667	4092	( 4092)
SPC_Dataset	2909	191.067	14.95	3928	2000		13	Unknown	JT_Unk_56	TRUE	JT_Iso_33	0	0	Kitchingman			Kitchingman	F	01FL	0	4373	191.067	14.95	3928	( 3928)
SPC_Dataset	2910	139.617	14.9333	3858			13	Unknown	OUT_Unk_896	TRUE	OUT_Iso_772	0	0	Kitchingman			Kitchingman		01L	0	4376	139.617	14.9333	3858	( 3858)
SPC_Dataset	2911	160.456	14.883	850	3875	Aean Kan	7	Guyot	OUT_Guy_32	TRUE	OUT_Iso_623	5	0	seamount catalog			seamount catalog	5	501FL	5	4379	160.533	14.9167	1100	Aean Kan ( 850)
SPC_Dataset	2912	187.66	14.9	2592	2600		6	Seamount	JT_Smt_12	TRUE	JT_Iso_34	0	0	Kitchingman			seamount catalog	F	501FL	5	4380	187.75	14.9	2592	( 2592)
SPC_Dataset	2913	166.717	14.9	3784	3200		13	Unknown	MI_Unk_92	TRUE	MI_Iso_132	0	0	Kitchingman			Kitchingman	F	01F	0	4382	166.717	14.9	3784	( 3784)
SPC_Dataset	2914	187.1	14.8833	2511			13	Unknown	OUT_Unk_238	TRUE	OUT_Clu_21	0	0	Kitchingman			Kitchingman		01FL	0	4383	187.1	14.8833	2511	( 2511)
SPC_Dataset	2916	170.2	14.8833	4586			13	Unknown	MI_Unk_93	TRUE	MI_Iso_133	0	0	Kitchingman			Kitchingman		01L	0	4386	170.2	14.8833	4586	( 4586)
SPC_Dataset	2919	154.533	14.7531	2607	2100		13	Unknown	OUT_Unk_801	TRUE	OUT_Iso_704	0	0	Kitchingman			Seamounts P.Wessel	F	F01L	F	4391	154.533	14.85	2607	( 2607)
SPC_Dataset	2920	139.35	14.8333	3758			13	Unknown	OUT_Unk_897	TRUE	OUT_Iso_773	0	0	Kitchingman			Kitchingman		01	0	4393	139.35	14.8333	3758	( 3758)
SPC_Dataset	2922	174.833	14.8167	2427	2200		13	Unknown	OUT_Unk_239	TRUE	OUT_Iso_272	0	0	Kitchingman			Kitchingman	F	01F	0	4395	174.833	14.8167	2427	( 2427)
SPC_Dataset	2924	133.733	14.8167	3541			13	Unknown	OUT_Unk_898	TRUE	OUT_Iso_774	0	0	Kitchingman			Kitchingman		01	0	4397	133.733	14.8167	3541	( 3541)
SPC_Dataset	2925	185.92	14.78	2212			6	Seamount	OUT_Smt_47	TRUE	OUT_Clu_13	0	0	Kitchingman			seamount catalog		501	5	4398	185.967	14.8	2212	( 2212)
SPC_Dataset	2926	134.583	14.7833	2569			13	Unknown	OUT_Unk_899	TRUE	OUT_Iso_775	0	0	Kitchingman			Kitchingman		01	0	4400	134.583	14.7833	2569	( 2569)
SPC_Dataset	2927	193.667	14.75	1982			13	Unknown	OUT_Unk_240	TRUE	OUT_Cha_13	0	0	Kitchingman			Kitchingman		01FL	0	4401	193.667	14.75	1982	( 1982)
SPC_Dataset	2928	194.2	14.75	4123	1800		13	Unknown	OUT_Unk_241	TRUE	OUT_Iso_274	0	0	Kitchingman			Kitchingman	F	01FL	0	4402	194.2	14.75	4123	( 4123)
SPC_Dataset	2929	163.5	14.73	1414	3000	Lomtal	7	Guyot	OUT_Guy_35	TRUE	OUT_Clu_61	0	0	Kitchingman			seamount catalog	F	501FL	5	4403	163.533	14.75	1414	Lomtal ( 1414)
SPC_Dataset	2934	142.533	14.6833	2557			13	Unknown	GU_Unk_1	TRUE	GU_Clu_1	0	0	Kitchingman			Kitchingman		01	0	4411	142.533	14.6833	2557	( 2557)
SPC_Dataset	2935	162.033	14.6833	4440			13	Unknown	MI_Unk_40	TRUE	MI_Iso_88	0	0	Kitchingman			Kitchingman		01L	0	4412	162.033	14.6833	4440	( 4440)
SPC_Dataset	2936	191.817	14.6667	2202	4200		13	Unknown	JT_Unk_57	TRUE	JT_Iso_35	0	0	Kitchingman			Kitchingman	F	01FL	0	4413	191.817	14.6667	2202	( 2202)
SPC_Dataset	2937	193.783	14.65	1939	2600		13	Unknown	OUT_Unk_242	TRUE	OUT_Cha_13	0	0	Kitchingman			Kitchingman	F	01F	0	4415	193.783	14.65	1939	( 1939)
SPC_Dataset	2938	197.094	14.612	4540	2054		13	Unknown	OUT_Unk_598	TRUE	OUT_Iso_299	0	0	Kitchingman			Hillier	L	L01	L	4416	197.133	14.65	4540	( 4540)
SPC_Dataset	2941	186.117	14.6333	2444	5100		13	Unknown	OUT_Unk_243	TRUE	OUT_Clu_13	0	0	Kitchingman			Kitchingman	F	01FL	0	4420	186.117	14.6333	2444	( 2444)
SPC_Dataset	2942	187.05	14.6333	4778			13	Unknown	OUT_Unk_244	TRUE	OUT_Iso_276	0	0	Kitchingman			Kitchingman		01FL	0	4421	187.05	14.6333	4778	( 4778)
SPC_Dataset	2944	144.817	14.6333	1644			13	Unknown	MR_Unk_16	TRUE	MR_Cha_1	0	0	Kitchingman			Kitchingman		01	0	4423	144.817	14.6333	1644	( 1644)
SPC_Dataset	2945	147.917	14.6333	2550			13	Unknown	MR_Unk_60	TRUE	MR_Clu_8	0	0	Kitchingman			Kitchingman		01F	0	4424	147.917	14.6333	2550	( 2550)
SPC_Dataset	2946	213.433	14.6167	4620	1581		13	Unknown	OUT_Unk_534	TRUE	OUT_Iso_461	0	0	Kitchingman			Kitchingman	L	01L	0	4426	213.433	14.6167	4620	( 4620)
SPC_Dataset	2948	142.6	14.6167	2722			13	Unknown	GU_Unk_2	TRUE	GU_Clu_1	0	0	Kitchingman			Kitchingman		01	0	4428	142.6	14.6167	2722	( 2722)
SPC_Dataset	2949	184.383	14.6	4381	2000		13	Unknown	OUT_Unk_245	TRUE	OUT_Cha_6	0	0	Kitchingman			Kitchingman	F	01F	0	4430	184.383	14.6	4381	( 4381)
SPC_Dataset	2950	162.55	14.5667	2484	3500		13	Unknown	MI_Unk_41	TRUE	MI_Iso_89	0	0	Kitchingman			Kitchingman	F	01FL	0	4432	162.55	14.5667	2484	( 2484)
SPC_Dataset	2951	166.217	14.5667	3616			13	Unknown	MI_Unk_94	TRUE	MI_Iso_134	0	0	Kitchingman			Kitchingman		01	0	4433	166.217	14.5667	3616	( 3616)
SPC_Dataset	2953	186.533	14.5333	2418	2300		6	Seamount	OUT_Smt_48	TRUE	OUT_Clu_22	0	0	Kitchingman			Kitchingman	F	015FL	0	4435	186.533	14.5333	2418	( 2418)
SPC_Dataset	2954	193.15	14.5333	4331			13	Unknown	OUT_Unk_246	TRUE	OUT_Iso_277	0	0	Kitchingman			Kitchingman		01FL	0	4436	193.15	14.5333	4331	( 4331)
SPC_Dataset	2955	189.15	14.4052	3164	2000		13	Unknown	JT_Unk_58	TRUE	JT_Clu_8	0	0	Kitchingman			Seamounts P.Wessel	F	F01	F	4437	189.167	14.5167	3164	( 3164)
SPC_Dataset	2957	144.467	14.5167	3020			13	Unknown	MR_Unk_119	TRUE	MR_Iso_60	0	0	Kitchingman			Kitchingman		01	0	4439	144.467	14.5167	3020	( 3020)
SPC_Dataset	2958	175.067	14.5167	3333	2800		13	Unknown	OUT_Unk_247	TRUE	OUT_Iso_278	0	0	Kitchingman			Kitchingman	F	01F	0	4440	175.067	14.5167	3333	( 3333)
SPC_Dataset	2960	134.3	14.5167	2525			13	Unknown	OUT_Unk_900	TRUE	OUT_Iso_776	0	0	Kitchingman			Kitchingman		01L	0	4442	134.3	14.5167	2525	( 2525)
SPC_Dataset	2961	149.05	14.4881	2892	3500		13	Unknown	MR_Unk_61	TRUE	MR_Iso_34	0	0	Kitchingman			Seamounts P.Wessel	F	F01	F	4443	149.117	14.5	2892	( 2892)
SPC_Dataset	2962	178.017	14.5	3883	2000		13	Unknown	OUT_Unk_248	TRUE	OUT_Iso_279	0	0	Kitchingman			Kitchingman	F	01FL	0	4444	178.017	14.5	3883	( 3883)
SPC_Dataset	2964	191	14.45	2329	2500		6	Seamount	JT_Smt_13	TRUE	JT_Iso_36	0	0	Kitchingman			seamount catalog	F	501FL	5	4446	191.067	14.4833	2329	( 2329)
SPC_Dataset	2966	155.539	14.465	4891			13	Unknown	OUT_Unk_803	TRUE	OUT_Iso_707	0	0	Kitchingman			S2004 - ETOPO2		10	1	4448	155.6	14.4833	4891	( 4891)
SPC_Dataset	2967	143.083	14.4667	1910			13	Unknown	GU_Unk_3	TRUE	GU_Cha_1	0	0	Kitchingman			Kitchingman		01	0	4449	143.083	14.4667	1910	( 1910)
SPC_Dataset	2968	186.767	14.45	3399			13	Unknown	OUT_Unk_249	TRUE	OUT_Clu_22	0	0	Kitchingman			Kitchingman		01FL	0	4450	186.767	14.45	3399	( 3399)
SPC_Dataset	2970	190.017	14.4333	2641	5700		13	Unknown	JT_Unk_59	TRUE	JT_Clu_9	0	0	Kitchingman			Kitchingman	F	01FL	0	4452	190.017	14.4333	2641	( 2641)
SPC_Dataset	2971	142.883	14.4333	1836			13	Unknown	GU_Unk_4	TRUE	GU_Cha_1	0	0	Kitchingman			Kitchingman		01	0	4453	142.883	14.4333	1836	( 1836)
SPC_Dataset	2972	139.383	14.4333	3581			13	Unknown	OUT_Unk_901	TRUE	OUT_Iso_777	0	0	Kitchingman			Kitchingman		01L	0	4454	139.383	14.4333	3581	( 3581)
SPC_Dataset	2973	193.733	14.4167	3862			13	Unknown	OUT_Unk_250	TRUE	OUT_Iso_280	0	0	Kitchingman			Kitchingman		01FL	0	4455	193.733	14.4167	3862	( 3862)
SPC_Dataset	2974	161.019	14.377	1025	4040	Neen-Koiaak	7	Guyot	MI_Guy_14	TRUE	MI_Iso_54	5	0	seamount catalog			seamount catalog	5	501IFL	5	4456	161.1	14.4167	1159	Neen-Koiaak ( 1025)
SPC_Dataset	2975	165.83	14.35	980	4200		7	Guyot	MI_Guy_12	TRUE	MI_Iso_51	I	0	Seamounts Marshall Islands			Seamounts Marshall Islands	F	I01F	I	4457	165.9	14.4167	425	( 980)
SPC_Dataset	2976	176.833	14.4167	2106	5500		13	Unknown	OUT_Unk_251	TRUE	OUT_Iso_281	0	0	Kitchingman			Kitchingman	F	01FL	0	4458	176.833	14.4167	2106	( 2106)
SPC_Dataset	2978	184.533	14.3833	2755	2400		13	Unknown	OUT_Unk_252	TRUE	OUT_Cha_6	0	0	Kitchingman			Kitchingman	F	01FL	0	4460	184.533	14.3833	2755	( 2755)
SPC_Dataset	2979	159.983	14.3555	3345	2800		13	Unknown	OUT_Unk_714	TRUE	OUT_Iso_622	0	0	Kitchingman			Seamounts P.Wessel	F	F01L	F	4461	160.033	14.3833	3345	( 3345)
SPC_Dataset	2980	175.683	14.3833	2924	2300		13	Unknown	OUT_Unk_253	TRUE	OUT_Clu_25	0	0	Kitchingman			Kitchingman	F	01F	0	4462	175.683	14.3833	2924	( 2924)
SPC_Dataset	2981	179.567	14.3833	4121			13	Unknown	OUT_Unk_254	TRUE	OUT_Iso_282	0	0	Kitchingman			Kitchingman		01FL	0	4463	179.567	14.3833	4121	( 4121)
SPC_Dataset	2982	191.45	14.3667	3191	3700		13	Unknown	JT_Unk_60	TRUE	JT_Iso_37	0	0	Kitchingman			Kitchingman	F	01F	0	4464	191.45	14.3667	3191	( 3191)
SPC_Dataset	2983	194.033	14.3667	1581	3300		13	Unknown	OUT_Unk_255	TRUE	OUT_Cha_13	0	0	Kitchingman			Kitchingman	F	01F	0	4465	194.033	14.3667	1581	( 1581)
SPC_Dataset	2985	146.25	14.3667	3862			13	Unknown	MR_Unk_62	TRUE	MR_Iso_35	0	0	Kitchingman			Kitchingman		01	0	4467	146.25	14.3667	3862	( 3862)
SPC_Dataset	2987	191.783	14.3555	1844	2800		13	Unknown	JT_Unk_61	TRUE	JT_Clu_10	0	0	Kitchingman			Seamounts P.Wessel	F	F01L	F	4469	191.833	14.35	1844	( 1844)
SPC_Dataset	2989	144.817	14.4	825		Taga	6	Seamount	MR_Smt_7	TRUE	MR_Cha_1	0	0	Kitchingman			NGA data		401	4	4471	144.933	14.35	825	Taga ( 825)
SPC_Dataset	2990	154.55	14.2893	3139	3000		13	Unknown	OUT_Unk_802	TRUE	OUT_Iso_705	0	0	Kitchingman			Seamounts P.Wessel	F	F01	F	4472	154.6	14.35	3139	( 3139)
SPC_Dataset	2991	173.133	14.35	4010	2200		13	Unknown	OUT_Unk_256	TRUE	OUT_Iso_284	0	0	Kitchingman			Kitchingman	F	01FL	0	4473	173.133	14.35	4010	( 4010)
SPC_Dataset	2992	139.2	14.35	3616			13	Unknown	OUT_Unk_902	TRUE	OUT_Iso_778	0	0	Kitchingman			Kitchingman		01L	0	4474	139.2	14.35	3616	( 3616)
SPC_Dataset	2994	196.967	14.3333	2870	3400	Monsoon	6	Seamount	OUT_Smt_82	TRUE	OUT_Iso_295	0	0	Kitchingman			GEBCO Pacific	F	K014FL	K	4476	197	14.3333	2870	Monsoon ( 2870)
SPC_Dataset	2995	174.533	14.3167	3045	2400		13	Unknown	OUT_Unk_257	TRUE	OUT_Iso_285	0	0	Kitchingman			Kitchingman	F	01F	0	4477	174.533	14.3167	3045	( 3045)
SPC_Dataset	2996	174.933	14.3167	3731	2800		13	Unknown	OUT_Unk_258	TRUE	OUT_Iso_286	0	0	Kitchingman			Kitchingman	F	01FL	0	4478	174.933	14.3167	3731	( 3731)
SPC_Dataset	2999	192.017	14.2562	2425	3400		13	Unknown	JT_Unk_62	TRUE	JT_Clu_10	0	0	Kitchingman			Seamounts P.Wessel	F	F01L	F	4484	192.083	14.2667	2425	( 2425)
SPC_Dataset	3000	194.2	14.2667	1535			13	Unknown	OUT_Unk_259	TRUE	OUT_Cha_13	0	0	Kitchingman			Kitchingman		01FL	0	4485	194.2	14.2667	1535	( 1535)
SPC_Dataset	3003	188.1	14.25	3426	3200		13	Unknown	OUT_Unk_260	TRUE	OUT_Iso_288	0	0	Kitchingman			Kitchingman	F	01F	0	4488	188.1	14.25	3426	( 3426)
SPC_Dataset	3004	206.5	14.25	4809	1286		13	Unknown	OUT_Unk_536	TRUE	OUT_Clu_32	0	0	Kitchingman			Kitchingman	L	01L	0	4489	206.5	14.25	4809	( 4809)
SPC_Dataset	3006	149	14.25	3678	3100		13	Unknown	MR_Unk_63	TRUE	MR_Iso_36	0	0	Kitchingman			Kitchingman	F	01F	0	4491	149	14.25	3678	( 3678)
SPC_Dataset	3007	175.833	14.25	1848	3400		13	Unknown	OUT_Unk_261	TRUE	OUT_Clu_25	0	0	Kitchingman			Kitchingman	F	01F	0	4492	175.833	14.25	1848	( 1848)
SPC_Dataset	3008	142.917	14.2333	1036			13	Unknown	GU_Unk_5	TRUE	GU_Cha_1	0	0	Kitchingman			Kitchingman		01	0	4493	142.917	14.2333	1036	( 1036)
SPC_Dataset	3010	188.85	14.1899	4266	2400		13	Unknown	JT_Unk_63	TRUE	JT_Iso_38	0	0	Kitchingman			Seamounts P.Wessel	F	F01L	F	4496	188.917	14.2	4266	( 4266)
SPC_Dataset	3011	142.583	14.2	2442			13	Unknown	GU_Unk_6	TRUE	GU_Iso_2	0	0	Kitchingman			Kitchingman		01	0	4497	142.583	14.2	2442	( 2442)
SPC_Dataset	3012	147.917	14.2	2230	3200	Victoria	7	Guyot	MR_Guy_6	TRUE	MR_Clu_8	0	0	Kitchingman			Kitchingman	F	014FK	0	4498	147.917	14.2	2230	Victoria ( 2230)
SPC_Dataset	3013	192.833	14.1833	1902			13	Unknown	OUT_Unk_262	TRUE	OUT_Iso_289	0	0	Kitchingman			Kitchingman		01FL	0	4499	192.833	14.1833	1902	( 1902)
SPC_Dataset	3014	145	14.1833	767			13	Unknown	MR_Unk_17	TRUE	MR_Cha_1	0	0	Kitchingman			Kitchingman		01	0	4500	145	14.1833	767	( 767)
SPC_Dataset	3015	175.633	14.1833	1466	4300		13	Unknown	OUT_Unk_263	TRUE	OUT_Clu_25	0	0	Kitchingman			Kitchingman	F	01F	0	4501	175.633	14.1833	1466	( 1466)
SPC_Dataset	3016	195.743	14.128	4531	1577		13	Unknown	OUT_Unk_597	TRUE	OUT_Iso_293	0	0	Kitchingman			Hillier	L	L01	L	4502	195.783	14.1667	4531	( 4531)
SPC_Dataset	3018	190.35	14.11	1480	3200		6	Seamount	JT_Smt_14	TRUE	JT_Clu_9	0	0	Kitchingman			seamount catalog	F	501F	5	4504	190.4	14.15	1480	( 1480)
SPC_Dataset	3019	178.1	14.15	3335	2300		13	Unknown	OUT_Unk_264	TRUE	OUT_Iso_290	0	0	Kitchingman			Kitchingman	F	01FL	0	4505	178.1	14.15	3335	( 3335)
SPC_Dataset	3020	188.617	14.0905	2340	6500		13	Unknown	JT_Unk_64	TRUE	JT_Iso_39	0	0	Kitchingman			Seamounts P.Wessel	F	F01L	F	4506	188.667	14.1167	2340	( 2340)
SPC_Dataset	3021	189.433	14.1167	3566	2700		13	Unknown	JT_Unk_65	TRUE	JT_Clu_8	0	0	Kitchingman			Kitchingman	F	01F	0	4507	189.433	14.1167	3566	( 3566)
SPC_Dataset	3022	184.633	14.1	3901			13	Unknown	OUT_Unk_265	TRUE	OUT_Cha_6	0	0	Kitchingman			Kitchingman		01FL	0	4508	184.633	14.1	3901	( 3901)
SPC_Dataset	3023	187.483	14.1	3670	2800		13	Unknown	OUT_Unk_266	TRUE	OUT_Iso_291	0	0	Kitchingman			Kitchingman	F	01F	0	4509	187.483	14.1	3670	( 3670)
SPC_Dataset	3024	163.13	14.03	1330	3100	Lewa	7	Guyot	MI_Guy_6	TRUE	MI_Iso_16	I	0	Seamounts Marshall Islands			seamount catalog	F	501IF	5	4510	163.233	14.1	1567	Lewa ( 1330)
SPC_Dataset	3025	167.48	13.94	1350		Ratak	7	Guyot	MI_Guy_11	TRUE	MI_Iso_49	I	0	Seamounts Marshall Islands			seamount catalog		501IF	5	4511	167.517	14.1	1394	Ratak ( 1350)
SPC_Dataset	3026	172.2	14.07	2804	5300		6	Seamount	MI_Smt_26	TRUE	MI_Iso_48	0	0	Kitchingman			seamount catalog	F	501F	5	4512	172.25	14.1	2804	( 2804)
SPC_Dataset	3028	156.14	14.1	1422	5000	Fedorov / Ioah	6	Seamount	OUT_Smt_155	TRUE	OUT_Iso_706	0	0	Kitchingman			seamount catalog	F	5016KFL	5	4514	156.267	14.0833	1422	Fedorov / Ioah ( 1422)
SPC_Dataset	3029	139.717	14.0667	3823			13	Unknown	OUT_Unk_903	TRUE	OUT_Iso_779	0	0	Kitchingman			Kitchingman		01L	0	4515	139.717	14.0667	3823	( 3823)
SPC_Dataset	3030	189.55	14	2313	2700		6	Seamount	JT_Smt_15	TRUE	JT_Clu_8	0	0	Kitchingman			seamount catalog	F	501FL	5	4516	189.6	14.05	2313	( 2313)
SPC_Dataset	3031	190.733	14.05	1841			13	Unknown	JT_Unk_66	TRUE	JT_Clu_9	0	0	Kitchingman			Kitchingman		01FL	0	4517	190.733	14.05	1841	( 1841)
SPC_Dataset	3033	192.23	14	1653	2900	Blackhaw	6	Seamount	JT_Smt_16	TRUE	JT_Clu_10	0	0	Kitchingman			seamount catalog	F	5014FL	5	4519	192.283	14.0333	1653	Blackhaw ( 1653)
SPC_Dataset	3034	148.55	14.0333	2146			13	Unknown	MR_Unk_64	TRUE	MR_Clu_9	0	0	Kitchingman			Kitchingman		01	0	4520	148.55	14.0333	2146	( 2146)
SPC_Dataset	3035	193.267	14.0167	3473	2200		13	Unknown	OUT_Unk_267	TRUE	OUT_Iso_292	0	0	Kitchingman			Kitchingman	F	01FL	0	4521	193.267	14.0167	3473	( 3473)
SPC_Dataset	3036	206.702	13.956	4604	1195		13	Unknown	OUT_Unk_537	TRUE	OUT_Clu_32	0	0	Kitchingman			Hillier	L	L01	L	4522	206.767	14.0167	4604	( 4604)
SPC_Dataset	3038	142.8	14.0167	1781			13	Unknown	GU_Unk_7	TRUE	GU_Cha_1	0	0	Kitchingman			Kitchingman		01	0	4524	142.8	14.0167	1781	( 1781)
SPC_Dataset	3039	163.86	13.88	1740	3300	Lobbadede	7	Guyot	MI_Guy_5	TRUE	MI_Iso_15	I	0	Seamounts Marshall Islands			seamount catalog	F	501IF	5	4525	164.033	14.0167	1752	Lobbadede ( 1740)
SPC_Dataset	3041	139.167	14.0167	4040			13	Unknown	OUT_Unk_904	TRUE	OUT_Iso_780	0	0	Kitchingman			Kitchingman		01L	0	4527	139.167	14.0167	4040	( 4040)
SPC_Dataset	3043	137.5	14	4427			13	Unknown	OUT_Unk_905	TRUE	OUT_Iso_781	0	0	Kitchingman			Kitchingman		01	0	4529	137.5	14	4427	( 4427)
SPC_Dataset	3045	146.733	13.9833	6321			13	Unknown	MR_Unk_65	TRUE	MR_Iso_37	0	0	Kitchingman			Kitchingman		01	0	4531	146.733	13.9833	6321	( 6321)
SPC_Dataset	3046	161.967	13.9833	3290	2200		13	Unknown	MI_Unk_42	TRUE	MI_Iso_90	0	0	Kitchingman			Kitchingman	F	01F	0	4532	161.967	13.9833	3290	( 3290)
SPC_Dataset	3047	184.783	13.9667	3127	2100		13	Unknown	OUT_Unk_268	TRUE	OUT_Cha_6	0	0	Kitchingman			Kitchingman	F	01F	0	4533	184.783	13.9667	3127	( 3127)
SPC_Dataset	3049	146.283	13.9667	3484			13	Unknown	MR_Unk_66	TRUE	MR_Iso_38	0	0	Kitchingman			Kitchingman		01L	0	4535	146.283	13.9667	3484	( 3484)
SPC_Dataset	3050	210.747	13.925	4021	1056		13	Unknown	OUT_Unk_533	TRUE	OUT_Iso_460	0	0	Kitchingman			Hillier	L	L01	L	4536	210.767	13.95	4021	( 4021)
SPC_Dataset	3051	157.6	13.95	1200	4500	Gramberg	7	Guyot	OUT_Guy_45	TRUE	OUT_Iso_709	K	0	GEBCO Pacific			Kitchingman	F	014KF	0	4537	157.6	13.95	590	Gramberg ( 1200)
SPC_Dataset	3052	173.733	13.95	2521	3400		6	Seamount	OUT_Smt_8	TRUE	OUT_Iso_24	0	0	Kitchingman			Kitchingman	F	015FL	0	4538	173.733	13.95	2521	( 2521)
SPC_Dataset	3058	191.139	13.8642	4407	1900		13	Unknown	JT_Unk_67	TRUE	JT_Iso_40	0	0	Kitchingman			Seamounts P.Wessel	F	F01L	F	4545	191.183	13.9	4407	( 4407)
SPC_Dataset	3059	193.45	13.9	2243	5500	Somers	6	Seamount	OUT_Smt_52	TRUE	OUT_Cha_14	0	0	Kitchingman			Kitchingman	F	014F	0	4546	193.45	13.9	2243	Somers ( 2243)
SPC_Dataset	3060	205.35	13.9	4638			13	Unknown	OUT_Unk_938	TRUE	OUT_Iso_463	0	0	Kitchingman			Kitchingman		01	0	4547	205.35	13.9	4638	( 4638)
SPC_Dataset	3061	161.5	13.9	1654	3300		13	Unknown	MI_Unk_43	TRUE	MI_Iso_91	0	0	Kitchingman			Kitchingman	F	01FL	0	4548	161.5	13.9	1654	( 1654)
SPC_Dataset	3062	188.067	13.8833	2099	2800		6	Seamount	OUT_Smt_49	TRUE	OUT_Iso_77	0	0	Kitchingman			Kitchingman	F	015F	0	4549	188.067	13.8833	2099	( 2099)
SPC_Dataset	3063	142.75	13.8667	1976			13	Unknown	GU_Unk_8	TRUE	GU_Cha_1	0	0	Kitchingman			Kitchingman		01	0	4550	142.75	13.8667	1976	( 1976)
SPC_Dataset	3065	146	13.85	2812		South Chamorro	6	Seamount	MR_Smt_9	TRUE	MR_Iso_39	0	0	Kitchingman			Kitchingman		01X	0	4552	146	13.85	2812	South Chamorro ( 2812)
SPC_Dataset	3066	148.433	13.85	2194	2900		13	Unknown	MR_Unk_67	TRUE	MR_Clu_9	0	0	Kitchingman			Kitchingman	F	01FL	0	4553	148.433	13.85	2194	( 2194)
SPC_Dataset	3067	194.299	13.811	2189	3500		13	Unknown	OUT_Unk_596	TRUE	OUT_Cha_13	0	0	Kitchingman			Hillier	F	L01F	L	4554	194.35	13.8333	2189	( 2189)
SPC_Dataset	3069	143.05	13.8333	2554			13	Unknown	GU_Unk_9	TRUE	GU_Iso_3	0	0	Kitchingman			Kitchingman		01L	0	4556	143.05	13.8333	2554	( 2554)
SPC_Dataset	3070	155.917	13.7924	3726	3100		13	Unknown	OUT_Unk_804	TRUE	OUT_Iso_708	0	0	Kitchingman			Seamounts P.Wessel	F	F01	F	4557	155.983	13.8333	3726	( 3726)
SPC_Dataset	3071	184	13.8167	4127			13	Unknown	OUT_Unk_269	TRUE	OUT_Clu_23	0	0	Kitchingman			Kitchingman		01FL	0	4558	184	13.8167	4127	( 4127)
SPC_Dataset	3072	193.567	13.8167	2355			13	Unknown	OUT_Unk_270	TRUE	OUT_Cha_14	0	0	Kitchingman			Kitchingman		01F	0	4559	193.567	13.8167	2355	( 2355)
SPC_Dataset	3073	139.067	13.8167	4066			13	Unknown	OUT_Unk_906	TRUE	OUT_Iso_782	0	0	Kitchingman			Kitchingman		01	0	4560	139.067	13.8167	4066	( 4066)
SPC_Dataset	3074	191.8	13.7833	3287	3300		13	Unknown	JT_Unk_68	TRUE	JT_Iso_41	0	0	Kitchingman			Kitchingman	F	01FL	0	4561	191.8	13.7833	3287	( 3287)
SPC_Dataset	3077	189.983	13.7667	3812			13	Unknown	JT_Unk_69	TRUE	JT_Iso_42	0	0	Kitchingman			Kitchingman		01L	0	4565	189.983	13.7667	3812	( 3812)
SPC_Dataset	3078	139.583	13.7667	3354			13	Unknown	OUT_Unk_907	TRUE	OUT_Iso_783	0	0	Kitchingman			Kitchingman		01	0	4566	139.583	13.7667	3354	( 3354)
SPC_Dataset	3079	185	13.75	4609			13	Unknown	OUT_Unk_271	TRUE	OUT_Cha_6	0	0	Kitchingman			Kitchingman		01FL	0	4567	185	13.75	4609	( 4609)
SPC_Dataset	3080	194.517	13.7261	1552	3000		13	Unknown	OUT_Unk_595	TRUE	OUT_Cha_13	0	0	Kitchingman			Seamounts P.Wessel	F	F01	F	4568	194.6	13.75	1552	( 1552)
SPC_Dataset	3081	142.7	13.75	1960			13	Unknown	GU_Unk_10	TRUE	GU_Cha_1	0	0	Kitchingman			Kitchingman		01	0	4569	142.7	13.75	1960	( 1960)
SPC_Dataset	3085	175.45	13.7333	1088			13	Unknown	OUT_Unk_272	TRUE	OUT_Iso_294	0	0	Kitchingman			Kitchingman		01F	0	4573	175.45	13.7333	1088	( 1088)
SPC_Dataset	3086	184.033	13.7167	4118	2200		13	Unknown	OUT_Unk_273	TRUE	OUT_Clu_23	0	0	Kitchingman			Kitchingman	F	01FL	0	4574	184.033	13.7167	4118	( 4118)
SPC_Dataset	3087	209.212	13.683	4162	1729		13	Unknown	OUT_Unk_531	TRUE	OUT_Iso_458	0	0	Kitchingman			Hillier	L	L01	L	4575	209.267	13.7167	4162	( 4162)
SPC_Dataset	3088	193.75	13.7	2452	2900		13	Unknown	OUT_Unk_274	TRUE	OUT_Cha_14	0	0	Kitchingman			Kitchingman	F	01FL	0	4576	193.75	13.7	2452	( 2452)
SPC_Dataset	3091	174.883	13.7	3024	3200		13	Unknown	OUT_Unk_275	TRUE	OUT_Iso_296	0	0	Kitchingman			Kitchingman	F	01FL	0	4580	174.883	13.7	3024	( 3024)
SPC_Dataset	3094	134.75	13.7	2816			13	Unknown	OUT_Unk_908	TRUE	OUT_Iso_784	0	0	Kitchingman			Kitchingman		01	0	4583	134.75	13.7	2816	( 2816)
SPC_Dataset	3095	186.5	13.6833	4460	2400		13	Unknown	OUT_Unk_276	TRUE	OUT_Iso_297	0	0	Kitchingman			Kitchingman	F	01F	0	4584	186.5	13.6833	4460	( 4460)
SPC_Dataset	3096	192.767	13.6833	3188	2800		13	Unknown	OUT_Unk_277	TRUE	OUT_Iso_298	0	0	Kitchingman			Kitchingman	F	01F	0	4585	192.767	13.6833	3188	( 3188)
SPC_Dataset	3097	134.933	13.6833	3473			13	Unknown	OUT_Unk_909	TRUE	OUT_Iso_785	0	0	Kitchingman			Kitchingman		01L	0	4586	134.933	13.6833	3473	( 3473)
SPC_Dataset	3100	146.583	13.6167	7317			13	Unknown	MR_Unk_68	TRUE	MR_Iso_40	0	0	Kitchingman			Kitchingman		01L	0	4590	146.583	13.6167	7317	( 7317)
SPC_Dataset	3104	147.233	13.5833	3920	2100		13	Unknown	MR_Unk_69	TRUE	MR_Clu_10	0	0	Kitchingman			Kitchingman	F	01FL	0	4596	147.233	13.5833	3920	( 3920)
SPC_Dataset	3105	164.42	13.56	1316	3500	Bwewa-Kan	6	Seamount	MI_Smt_14	TRUE	MI_Cha_2	0	0	Kitchingman			seamount catalog	F	501FL	5	4597	164.533	13.5833	1316	Bwewa-Kan ( 1316)
SPC_Dataset	3106	190.017	13.5667	3676	2100		13	Unknown	JT_Unk_70	TRUE	JT_Iso_43	0	0	Kitchingman			Kitchingman	F	01FL	0	4599	190.017	13.5667	3676	( 3676)
SPC_Dataset	3108	133.883	13.5667	3770			13	Unknown	OUT_Unk_910	TRUE	OUT_Clu_84	0	0	Kitchingman			Kitchingman		01L	0	4602	133.883	13.5667	3770	( 3770)
SPC_Dataset	3110	161.117	13.4943	1373	3800		13	Unknown	MI_Unk_44	TRUE	MI_Iso_92	0	0	Kitchingman			Seamounts P.Wessel	F	F01	F	4604	161.183	13.5333	1373	( 1373)
SPC_Dataset	3111	138.517	13.5333	3919			13	Unknown	OUT_Unk_911	TRUE	OUT_Iso_786	0	0	Kitchingman			Kitchingman		01L	0	4605	138.517	13.5333	3919	( 3919)
SPC_Dataset	3112	141.8	13.5167	2772			13	Unknown	GU_Unk_11	TRUE	GU_Iso_4	0	0	Kitchingman			Kitchingman		01	0	4606	141.8	13.5167	2772	( 2772)
SPC_Dataset	3113	171.95	13.4943	4272	2800		13	Unknown	MI_Unk_95	TRUE	MI_Clu_10	0	0	Kitchingman			Seamounts P.Wessel	F	F01	F	4607	172	13.5167	4272	( 4272)
SPC_Dataset	3115	186.59	13.47	813	3600	Vityaz	6	Seamount	OUT_Smt_50	TRUE	OUT_Iso_78	K	0	GEBCO Pacific			seamount catalog	F	50146FKL	5	4609	186.65	13.5	1499	Vityaz ( 813)
SPC_Dataset	3116	193.75	13.5	3272			13	Unknown	OUT_Unk_278	TRUE	OUT_Cha_14	0	0	Kitchingman			Kitchingman		01F	0	4610	193.75	13.5	3272	( 3272)
SPC_Dataset	3117	133.817	13.5	3776			13	Unknown	OUT_Unk_912	TRUE	OUT_Clu_84	0	0	Kitchingman			Kitchingman		01L	0	4613	133.817	13.5	3776	( 3776)
SPC_Dataset	3118	134.45	13.5	2649			13	Unknown	OUT_Unk_913	TRUE	OUT_Clu_85	0	0	Kitchingman			Kitchingman		01	0	4614	134.45	13.5	2649	( 2649)
SPC_Dataset	3119	138.983	13.5	3414			13	Unknown	OUT_Unk_914	TRUE	OUT_Iso_787	0	0	Kitchingman			Kitchingman		01	0	4615	138.983	13.5	3414	( 3414)
SPC_Dataset	3120	180.8	13.4833	1370	4700	Hohnhaus	6	Seamount	OUT_Smt_5	TRUE	OUT_Iso_21	0	0	Kitchingman			Kitchingman	F	0145FL	0	4616	180.8	13.4833	1370	Hohnhaus ( 1370)
SPC_Dataset	3123	148.3	13.4833	4320	2100		13	Unknown	MR_Unk_70	TRUE	MR_Iso_41	0	0	Kitchingman			Kitchingman	F	01FL	0	4619	148.3	13.4833	4320	( 4320)
SPC_Dataset	3124	192.983	13.4667	4127			13	Unknown	OUT_Unk_279	TRUE	OUT_Iso_300	0	0	Kitchingman			Kitchingman		01F	0	4620	192.983	13.4667	4127	( 4127)
SPC_Dataset	3126	142.517	13.4667	2058			13	Unknown	GU_Unk_12	TRUE	GU_Cha_1	0	0	Kitchingman			Kitchingman		01	0	4622	142.517	13.4667	2058	( 2058)
SPC_Dataset	3127	147.15	13.4667	3963			13	Unknown	MR_Unk_71	TRUE	MR_Clu_10	0	0	Kitchingman			Kitchingman		01	0	4623	147.15	13.4667	3963	( 3963)
SPC_Dataset	3128	209.533	13.41	4326	1382		13	Unknown	OUT_Unk_532	TRUE	OUT_Iso_459	0	0	Kitchingman			Hillier	L	L01	L	4624	209.567	13.45	4326	( 4326)
SPC_Dataset	3130	149.86	13.373	2288	4000		13	Unknown	OUT_Unk_792	TRUE	OUT_Iso_695	0	0	Kitchingman			Hillier	F	L01F	L	4630	149.9	13.4167	2288	( 2288)
SPC_Dataset	3131	151.017	13.3949	4738	2900		13	Unknown	OUT_Unk_793	TRUE	OUT_Iso_696	0	0	Kitchingman			Seamounts P.Wessel	F	F01	F	4631	151.05	13.4167	4738	( 4738)
SPC_Dataset	3132	171.65	13.3949	4048	2900		13	Unknown	MI_Unk_96	TRUE	MI_Clu_10	0	0	Kitchingman			Seamounts P.Wessel	F	F01	F	4632	171.733	13.4167	4048	( 4048)
SPC_Dataset	3134	140.7	13.4167	3217			13	Unknown	OUT_Unk_915	TRUE	OUT_Iso_788	0	0	Kitchingman			Kitchingman		01L	0	4634	140.7	13.4167	3217	( 3217)
SPC_Dataset	3135	192.05	13.4	4325			13	Unknown	OUT_Unk_280	TRUE	OUT_Iso_301	0	0	Kitchingman			Kitchingman		01F	0	4635	192.05	13.4	4325	( 4325)
SPC_Dataset	3137	142.783	13.3833	2539			13	Unknown	GU_Unk_13	TRUE	GU_Clu_2	0	0	Kitchingman			Kitchingman		01	0	4637	142.783	13.3833	2539	( 2539)
SPC_Dataset	3139	193.017	13.3667	3975	1800		13	Unknown	OUT_Unk_281	TRUE	OUT_Iso_302	0	0	Kitchingman			Kitchingman	F	01FL	0	4640	193.017	13.3667	3975	( 3975)
SPC_Dataset	3142	175.617	13.3667	400	3500		6	Seamount	OUT_Smt_7	TRUE	OUT_Iso_23	0	0	Kitchingman			Kitchingman	F	051FL	0	4643	175.617	13.3667	400	( 400)
SPC_Dataset	3143	179.1	13.3667	1555	3800		6	Seamount	OUT_Smt_4	TRUE	OUT_Clu_24	0	0	Kitchingman			Kitchingman	F	015	0	4644	179.1	13.3667	1555	( 1555)
SPC_Dataset	3146	139.417	13.3667	3954			13	Unknown	OUT_Unk_916	TRUE	OUT_Iso_789	0	0	Kitchingman			Kitchingman		01	0	4647	139.417	13.3667	3954	( 3954)
SPC_Dataset	3147	134.55	13.3333	2029			13	Unknown	OUT_Unk_917	TRUE	OUT_Clu_85	0	0	Kitchingman			Kitchingman		01L	0	4648	134.55	13.3333	2029	( 2029)
SPC_Dataset	3149	183.467	13.2833	3023	2800		13	Unknown	OUT_Unk_282	TRUE	OUT_Iso_303	0	0	Kitchingman			Kitchingman	F	01FL	0	4650	183.467	13.2833	3023	( 3023)
SPC_Dataset	3150	185.267	13.2833	2787	2500		13	Unknown	OUT_Unk_283	TRUE	OUT_Cha_6	0	0	Kitchingman			Kitchingman	F	01FL	0	4651	185.267	13.2833	2787	( 2787)
SPC_Dataset	3151	192.367	13.2833	3745	2900		13	Unknown	OUT_Unk_284	TRUE	OUT_Iso_304	0	0	Kitchingman			Kitchingman	F	01F	0	4652	192.367	13.2833	3745	( 3745)
SPC_Dataset	3152	194.517	13.2624	1787	5000		13	Unknown	OUT_Unk_594	TRUE	OUT_Iso_80	0	0	Kitchingman			Seamounts P.Wessel	F	F01	F	4653	194.567	13.2833	1787	( 1787)
SPC_Dataset	3153	142.933	13.2833	2387			13	Unknown	GU_Unk_14	TRUE	GU_Clu_2	0	0	Kitchingman			Kitchingman		01	0	4654	142.933	13.2833	2387	( 2387)
SPC_Dataset	3154	144.5	13.2833	1001			13	Unknown	GU_Unk_15	TRUE	GU_Iso_5	0	0	Kitchingman			Kitchingman		01L	0	4655	144.5	13.2833	1001	( 1001)
SPC_Dataset	3155	161.717	13.2667	1873	2800		13	Unknown	MI_Unk_45	TRUE	MI_Iso_93	0	0	Kitchingman			Kitchingman	F	01FL	0	4657	161.717	13.2667	1873	( 1873)
SPC_Dataset	3156	172.05	13.2667	3660	1900		13	Unknown	MI_Unk_97	TRUE	MI_Clu_10	0	0	Kitchingman			Kitchingman	F	01F	0	4658	172.05	13.2667	3660	( 3660)
SPC_Dataset	3159	146.1	13.25	6688			13	Unknown	GU_Unk_16	TRUE	GU_Iso_6	0	0	Kitchingman			Kitchingman		01L	0	4661	146.1	13.25	6688	( 6688)
SPC_Dataset	3160	134.717	13.25	3263			13	Unknown	OUT_Unk_918	TRUE	OUT_Clu_85	0	0	Kitchingman			Kitchingman		01	0	4662	134.717	13.25	3263	( 3263)
SPC_Dataset	3161	191.317	13.2333	4341	1900		13	Unknown	OUT_Unk_285	TRUE	OUT_Iso_305	0	0	Kitchingman			Kitchingman	F	01FL	0	4663	191.317	13.2333	4341	( 4341)
SPC_Dataset	3162	144.083	13.2333	2255			13	Unknown	GU_Unk_17	TRUE	GU_Cha_2	0	0	Kitchingman			Kitchingman		01L	0	4664	144.083	13.2333	2255	( 2255)
SPC_Dataset	3163	142.5	13.2167	2563			13	Unknown	GU_Unk_18	TRUE	GU_Cha_1	0	0	Kitchingman			Kitchingman		01	0	4667	142.5	13.2167	2563	( 2563)
SPC_Dataset	3164	179.233	13.2167	3076	3900		13	Unknown	OUT_Unk_306	TRUE	OUT_Clu_24	0	0	Kitchingman			Kitchingman	F	01F	0	4668	179.233	13.2167	3076	( 3076)
SPC_Dataset	3165	139.4	13.2167	3317			13	Unknown	FM_Unk_162	TRUE	FM_Iso_132	0	0	Kitchingman			Kitchingman		01	0	4670	139.4	13.2167	3317	( 3317)
SPC_Dataset	3166	193.85	13.2	2557	3200		13	Unknown	OUT_Unk_593	TRUE	OUT_Cha_14	0	0	Kitchingman			Kitchingman	F	01FL	0	4671	193.85	13.2	2557	( 2557)
SPC_Dataset	3167	203.448	13.176	3884	2200		13	Unknown	OUT_Unk_542	TRUE	OUT_Iso_471	0	0	Kitchingman			Hillier	F	L01F	L	4672	203.517	13.2	3884	( 3884)
SPC_Dataset	3168	147.95	13.2	2184	2900		13	Unknown	MR_Unk_72	TRUE	MR_Iso_42	0	0	Kitchingman			Kitchingman	F	01F	0	4673	147.95	13.2	2184	( 2184)
SPC_Dataset	3169	175.383	13.2	3895			13	Unknown	OUT_Unk_286	TRUE	OUT_Iso_306	0	0	Kitchingman			Kitchingman		01F	0	4674	175.383	13.2	3895	( 3895)
SPC_Dataset	3170	142.35	13.1667	1560			13	Unknown	GU_Unk_19	TRUE	GU_Cha_1	0	0	Kitchingman			Kitchingman		01	0	4675	142.35	13.1667	1560	( 1560)
SPC_Dataset	3171	158.483	13.163	4391	2400		13	Unknown	OUT_Unk_805	TRUE	OUT_Iso_710	0	0	Kitchingman			Seamounts P.Wessel	F	F01	F	4676	158.517	13.1667	4391	( 4391)
SPC_Dataset	3172	162.787	13.13	1289	3900	North Laanmojanjan	6	Seamount	MI_Smt_13	TRUE	MI_Iso_14	0	0	Kitchingman			seamount catalog	F	501FL	5	4677	162.817	13.1667	1289	North Laanmojanjan ( 1289)
SPC_Dataset	3173	164.5	13.15	1524	2800	Lojabon-Bar	6	Seamount	MI_Smt_15	TRUE	MI_Cha_2	0	0	Kitchingman			seamount catalog	F	501FL	5	4680	164.567	13.15	1524	Lojabon-Bar ( 1524)
SPC_Dataset	3174	185.8	13.1	2046			6	Seamount	OUT_Smt_51	TRUE	OUT_Iso_79	0	0	Kitchingman			seamount catalog		501L	5	4681	185.85	13.1333	2046	( 2046)
SPC_Dataset	3175	169.44	13.1	2404	3900	Lokoto-Nornor	6	Seamount	MI_Smt_24	TRUE	MI_Iso_47	0	0	Kitchingman			seamount catalog	F	501F	5	4683	169.483	13.1333	2404	Lokoto-Nornor ( 2404)
SPC_Dataset	3176	182.967	13.1167	3150	2200		13	Unknown	OUT_Unk_287	TRUE	OUT_Iso_307	0	0	Kitchingman			Kitchingman	F	01FL	0	4684	182.967	13.1167	3150	( 3150)
SPC_Dataset	3177	185.333	13.1167	3784			13	Unknown	OUT_Unk_288	TRUE	OUT_Cha_6	0	0	Kitchingman			Kitchingman		01F	0	4685	185.333	13.1167	3784	( 3784)
SPC_Dataset	3178	172.233	13.0802	4094	2800		13	Unknown	MI_Unk_98	TRUE	MI_Clu_10	0	0	Kitchingman			Seamounts P.Wessel	F	F01	F	4686	172.267	13.1167	4094	( 4094)
SPC_Dataset	3179	179	13.1167	2761	6700		13	Unknown	OUT_Unk_84	TRUE	OUT_Clu_24	0	0	Kitchingman			Kitchingman	F	01FL	0	4687	179	13.1167	2761	( 2761)
SPC_Dataset	3180	134.9	13.1167	3193			13	Unknown	OUT_Unk_919	TRUE	OUT_Clu_85	0	0	Kitchingman			Kitchingman		01	0	4688	134.9	13.1167	3193	( 3193)
SPC_Dataset	3182	189.467	13.0833	4236			13	Unknown	OUT_Unk_289	TRUE	OUT_Iso_308	0	0	Kitchingman			Kitchingman		01FL	0	4690	189.467	13.0833	4236	( 4236)
SPC_Dataset	3184	148.317	13.0333	3232	2000		13	Unknown	MR_Unk_121	TRUE	MR_Iso_43	0	0	Kitchingman			Kitchingman	F	01FL	0	4692	148.317	13.0333	3232	( 3232)
SPC_Dataset	3185	195.05	12.9974	3931	3000	Segundo	6	Seamount	OUT_Smt_81	TRUE	OUT_Iso_273	0	0	Kitchingman			Seamounts P.Wessel	F	F014K	F	4694	195.1	13.0167	3931	Segundo ( 3931)
SPC_Dataset	3186	194.35	12.9643	3009	3100		13	Unknown	OUT_Unk_592	TRUE	OUT_Iso_287	0	0	Kitchingman			Seamounts P.Wessel	F	F01	F	4696	194.433	13	3009	( 3009)
SPC_Dataset	3188	194.75	12.9311	3189	4300		13	Unknown	OUT_Unk_590	TRUE	OUT_Iso_275	0	0	Kitchingman			Seamounts P.Wessel	F	F01L	F	4698	194.817	12.9667	3189	( 3189)
SPC_Dataset	3189	203.45	12.9311	3324	3100		13	Unknown	OUT_Unk_543	TRUE	OUT_Iso_472	0	0	Kitchingman			Seamounts P.Wessel	F	F01	F	4699	203.517	12.9667	3324	( 3324)
SPC_Dataset	3190	156.77	12.85	1414	4600	Ita Mai Tai	7	Guyot	OUT_Guy_46	TRUE	OUT_Iso_574	0	0	Kitchingman			seamount catalog	F	50146FL	5	4700	156.917	12.9667	1414	Ita Mai Tai ( 1414)
SPC_Dataset	3192	141.117	12.9667	2631			13	Unknown	FM_Unk_163	TRUE	FM_Iso_133	0	0	Kitchingman			Kitchingman		01L	0	4703	141.117	12.9667	2631	( 2631)
SPC_Dataset	3193	185.833	12.95	2603			13	Unknown	OUT_Unk_290	TRUE	OUT_Iso_309	0	0	Kitchingman			Kitchingman		01F	0	4704	185.833	12.95	2603	( 2603)
SPC_Dataset	3194	202.017	12.898	2575	3300		13	Unknown	OUT_Unk_546	TRUE	OUT_Cha_12	0	0	Kitchingman			Seamounts P.Wessel	F	F01LL	F	4705	202.067	12.95	2575	( 2575)
SPC_Dataset	3196	216.717	12.8318	3889	2700		13	Unknown	OUT_Unk_811	TRUE	OUT_Iso_712	0	0	Kitchingman			Seamounts P.Wessel	F	F01	F	4707	216.833	12.9333	3889	( 3889)
SPC_Dataset	3197	146.55	12.9333	5314	1600		13	Unknown	GU_Unk_20	TRUE	GU_Iso_7	0	0	Kitchingman			Kitchingman	F	01FL	0	4708	146.55	12.9333	5314	( 5314)
SPC_Dataset	3198	181.5	12.9167	3815	2600		13	Unknown	OUT_Unk_291	TRUE	OUT_Iso_310	0	0	Kitchingman			Kitchingman	F	01FL	0	4709	181.5	12.9167	3815	( 3815)
SPC_Dataset	3199	147.733	12.9167	1962	2400		13	Unknown	MR_Unk_122	TRUE	MR_Iso_44	0	0	Kitchingman			Kitchingman	F	01FL	0	4710	147.733	12.9167	1962	( 1962)
SPC_Dataset	3200	171	12.9167	4205			13	Unknown	MI_Unk_99	TRUE	MI_Iso_135	0	0	Kitchingman			Kitchingman		01FL	0	4711	171	12.9167	4205	( 4205)
SPC_Dataset	3201	140.1	12.9	2698			13	Unknown	FM_Unk_164	TRUE	FM_Iso_134	0	0	Kitchingman			Kitchingman		01	0	4712	140.1	12.9	2698	( 2698)
SPC_Dataset	3202	202.283	12.8649	4428	2300		13	Unknown	OUT_Unk_545	TRUE	OUT_Cha_12	0	0	Kitchingman			Seamounts P.Wessel	F	F01	F	4713	202.333	12.8833	4428	( 4428)
SPC_Dataset	3203	164.633	12.8814	2501	2800		13	Unknown	MI_Unk_17	TRUE	MI_Cha_2	0	0	Kitchingman			Seamounts P.Wessel	F	F01	F	4714	164.7	12.8833	2501	( 2501)
SPC_Dataset	3204	167	12.8833	4065	2300		13	Unknown	MI_Unk_100	TRUE	MI_Iso_136	0	0	Kitchingman			Kitchingman	F	01F	0	4715	167	12.8833	4065	( 4065)
SPC_Dataset	3205	143.817	12.8667	2480			13	Unknown	GU_Unk_21	TRUE	GU_Cha_2	0	0	Kitchingman			Kitchingman		01L	0	4716	143.817	12.8667	2480	( 2480)
SPC_Dataset	3207	157.85	12.8318	889	3900		13	Unknown	OUT_Unk_806	TRUE	OUT_Iso_603	0	0	Kitchingman			Seamounts P.Wessel	F	F01L	F	4720	157.9	12.85	889	( 889)
SPC_Dataset	3208	175.733	12.85	2982	2600		13	Unknown	OUT_Unk_292	TRUE	OUT_Iso_311	0	0	Kitchingman			Kitchingman	F	01F	0	4721	175.733	12.85	2982	( 2982)
SPC_Dataset	3209	142.183	12.8333	1675			13	Unknown	GU_Unk_22	TRUE	GU_Cha_1	0	0	Kitchingman			Kitchingman		01L	0	4723	142.183	12.8333	1675	( 1675)
SPC_Dataset	3211	141.461	12.8056	1771			13	Unknown	FM_Unk_165	TRUE	FM_Iso_135	0	0	Kitchingman			Kitchingman		01	0	4730	141.461	12.8056	1771	( 1771)
SPC_Dataset	3213	134.4	12.7833	2853			13	Unknown	OUT_Unk_920	TRUE	OUT_Clu_86	0	0	Kitchingman			Kitchingman		01	0	4734	134.4	12.7833	2853	( 2853)
SPC_Dataset	3214	200.238	12.735	4334	1382		13	Unknown	OUT_Unk_551	TRUE	OUT_Iso_474	0	0	Kitchingman			Hillier	L	L01	L	4735	200.317	12.7667	4334	( 4334)
SPC_Dataset	3216	146.683	12.7667	5070	1800		13	Unknown	GU_Unk_23	TRUE	GU_Iso_8	0	0	Kitchingman			Kitchingman	F	01L	0	4737	146.683	12.7667	5070	( 5070)
SPC_Dataset	3217	192.083	12.6667	2271		Harrison	6	Seamount	OUT_Smt_53	TRUE	OUT_Iso_81	0	0	Kitchingman			GEBCO Pacific		K014FL	K	4739	192	12.75	2271	Harrison ( 2271)
SPC_Dataset	3218	144.4	12.75	210		Galvez	14	Deep Bank	GU_DpBa_1	TRUE	GU_Clu_1	0	0	Kitchingman			Kitchingman		014L	0	4740	144.4	12.75	210	Galvez ( 210)
SPC_Dataset	3219	199.751	12.688	2895	3300	Simpson	6	Seamount	OUT_Smt_70	TRUE	OUT_Iso_475	0	0	Kitchingman			Hillier	F	L014F	L	4741	199.783	12.7333	2895	Simpson ( 2895)
SPC_Dataset	3220	143.767	12.7333	1909			13	Unknown	GU_Unk_24	TRUE	GU_Cha_2	0	0	Kitchingman			Kitchingman		01	0	4742	143.767	12.7333	1909	( 1909)
SPC_Dataset	3221	147.4	12.7333	3309	2600		13	Unknown	GU_Unk_25	TRUE	GU_Iso_9	0	0	Kitchingman			Kitchingman	F	01FL	0	4743	147.4	12.7333	3309	( 3309)
SPC_Dataset	3222	148.067	12.7333	2229	2300		13	Unknown	MR_Unk_123	TRUE	MR_Iso_45	0	0	Kitchingman			Kitchingman	F	01F	0	4744	148.067	12.7333	2229	( 2229)
SPC_Dataset	3223	162.619	12.6927	1395	3675	South Laanmojanjan	6	Seamount	MI_Smt_12	TRUE	MI_Iso_13	5	0	seamount catalog			seamount catalog	5	501L	5	4745	162.683	12.7333	2004	South Laanmojanjan ( 1395)
SPC_Dataset	3224	134.717	12.7333	2700			13	Unknown	OUT_Unk_921	TRUE	OUT_Clu_86	0	0	Kitchingman			Kitchingman		01	0	4746	134.717	12.7333	2700	( 2700)
SPC_Dataset	3225	201.638	12.665	3039	2900		13	Unknown	OUT_Unk_547	TRUE	OUT_Cha_12	0	0	Kitchingman			Hillier	F	L01F	L	4747	201.667	12.7167	3039	( 3039)
SPC_Dataset	3227	194.422	12.724	4198	1878		13	Unknown	OUT_Unk_591	TRUE	OUT_Iso_283	0	0	Kitchingman			Hillier	L	L01	L	4750	194.5	12.6833	4198	( 4198)
SPC_Dataset	3228	170.267	12.6833	3741	2700		13	Unknown	MI_Unk_101	TRUE	MI_Iso_137	0	0	Kitchingman			Kitchingman	F	01F	0	4751	170.267	12.6833	3741	( 3741)
SPC_Dataset	3229	169.48	12.65	1750	2100		6	Seamount	MI_Smt_24	TRUE	MI_Iso_46	I	0	Seamounts Marshall Islands			Seamounts Marshall Islands	F	I01F	I	4755	169.517	12.6667	3257	( 1750)
SPC_Dataset	3230	139.733	12.65	3307			13	Unknown	FM_Unk_166	TRUE	FM_Iso_136	0	0	Kitchingman			Kitchingman		01L	0	4758	139.733	12.65	3307	( 3307)
SPC_Dataset	3231	140.9	12.65	2843			13	Unknown	FM_Unk_167	TRUE	FM_Iso_137	0	0	Kitchingman			Kitchingman		01L	0	4759	140.9	12.65	2843	( 2843)
SPC_Dataset	3232	141.533	12.65	1992			13	Unknown	FM_Unk_168	TRUE	FM_Iso_138	0	0	Kitchingman			Kitchingman		01	0	4760	141.533	12.65	1992	( 1992)
SPC_Dataset	3233	145.9	12.6333	5889			13	Unknown	GU_Unk_26	TRUE	GU_Iso_10	0	0	Kitchingman			Kitchingman		01L	0	4762	145.9	12.6333	5889	( 5889)
SPC_Dataset	3234	168.15	12.5999	2234	6900		13	Unknown	MI_Unk_102	TRUE	MI_Iso_138	0	0	Kitchingman			Seamounts P.Wessel	F	F01L	F	4763	168.217	12.6333	2234	( 2234)
SPC_Dataset	3235	139.583	12.6333	2957			13	Unknown	FM_Unk_169	TRUE	FM_Iso_139	0	0	Kitchingman			Kitchingman		01L	0	4764	139.583	12.6333	2957	( 2957)
SPC_Dataset	3236	192.99	12.57	2539	3300	Nagata	6	Seamount	OUT_Smt_54	TRUE	OUT_Iso_82	0	0	Kitchingman			seamount catalog	F	5014FL	5	4765	193.033	12.6167	2539	Nagata ( 2539)
SPC_Dataset	3238	141.1	12.6167	1841			13	Unknown	FM_Unk_170	TRUE	FM_Iso_140	0	0	Kitchingman			Kitchingman		01	0	4767	141.1	12.6167	1841	( 1841)
SPC_Dataset	3239	143.617	12.6	2128			13	Unknown	GU_Unk_27	TRUE	GU_Cha_2	0	0	Kitchingman			Kitchingman		01	0	4768	143.617	12.6	2128	( 2128)
SPC_Dataset	3240	180.9	12.5833	1360	2800	Dixon	6	Seamount	OUT_Smt_3	TRUE	OUT_Iso_19	0	0	Kitchingman			Kitchingman	F	014FL	0	4769	180.9	12.5833	1360	Dixon ( 1360)
SPC_Dataset	3241	147.1	12.5833	2419	6700		13	Unknown	GU_Unk_28	TRUE	GU_Iso_11	0	0	Kitchingman			Kitchingman	F	01FL	0	4770	147.1	12.5833	2419	( 2419)
SPC_Dataset	3242	186.617	12.5667	4193			13	Unknown	OUT_Unk_293	TRUE	OUT_Iso_312	0	0	Kitchingman			Kitchingman		01FL	0	4771	186.617	12.5667	4193	( 4193)
SPC_Dataset	3245	149.669	12.502	2377	4400		13	Unknown	OUT_Unk_709	TRUE	OUT_Iso_576	0	0	Kitchingman			Hillier	F	L01F	L	4776	149.7	12.55	2377	( 2377)
SPC_Dataset	3246	141.4	12.55	1404			13	Unknown	FM_Unk_171	TRUE	FM_Iso_141	0	0	Kitchingman			Kitchingman		01	0	4777	141.4	12.55	1404	( 1404)
SPC_Dataset	3249	192.333	12.5167	4296			13	Unknown	OUT_Unk_294	TRUE	OUT_Iso_313	0	0	Kitchingman			Kitchingman		01FL	0	4780	192.333	12.5167	4296	( 4296)
SPC_Dataset	3250	143.433	12.4833	2289			13	Unknown	GU_Unk_30	TRUE	GU_Cha_2	0	0	Kitchingman			Kitchingman		01	0	4783	143.433	12.4833	2289	( 2289)
SPC_Dataset	3251	173.217	12.4674	3129	2800	Strakhov	6	Seamount	MI_Smt_25	TRUE	MI_Clu_6	0	0	Kitchingman			Seamounts P.Wessel	F	F014L	F	4784	173.267	12.4833	3129	Strakhov ( 3129)
SPC_Dataset	3252	139.767	12.4833	2952			13	Unknown	FM_Unk_172	TRUE	FM_Iso_142	0	0	Kitchingman			Kitchingman		01L	0	4785	139.767	12.4833	2952	( 2952)
SPC_Dataset	3254	216.629	12.425	4146	1800		13	Unknown	OUT_Unk_812	TRUE	OUT_Iso_713	0	0	Kitchingman			Hillier	F	L01F	L	4787	216.667	12.45	4146	( 4146)
SPC_Dataset	3255	141.267	12.45	1602			13	Unknown	FM_Unk_173	TRUE	FM_Iso_143	0	0	Kitchingman			Kitchingman		01	0	4789	141.267	12.45	1602	( 1602)
SPC_Dataset	3256	147.917	12.4333	1687	3000		13	Unknown	GU_Unk_31	TRUE	GU_Iso_12	0	0	Kitchingman			Kitchingman	F	01FL	0	4790	147.917	12.4333	1687	( 1687)
SPC_Dataset	3257	164.717	12.4674	3372	2900		13	Unknown	MI_Unk_18	TRUE	MI_Cha_2	0	0	Kitchingman			Seamounts P.Wessel	F	F01L	F	4791	164.817	12.4333	3372	( 3372)
SPC_Dataset	3258	134.617	12.4333	2040			13	Unknown	OUT_Unk_922	TRUE	OUT_Clu_86	0	0	Kitchingman			Kitchingman		01	0	4793	134.617	12.4333	2040	( 2040)
SPC_Dataset	3259	161.32	12.38	2078	2800	Peto-En	6	Seamount	MI_Smt_10	TRUE	MI_Cha_1	0	0	Kitchingman			seamount catalog	F	501FL	5	4794	161.367	12.4167	2078	Peto-En ( 2078)
SPC_Dataset	3260	138.383	12.4167	3648			13	Unknown	FM_Unk_174	TRUE	FM_Iso_144	0	0	Kitchingman			Kitchingman		01	0	4795	138.383	12.4167	3648	( 3648)
SPC_Dataset	3262	159.433	12.4	1448	4000		13	Unknown	MI_Unk_46	TRUE	MI_Iso_94	0	0	Kitchingman			Kitchingman	F	01F	0	4797	159.433	12.4	1448	( 1448)
SPC_Dataset	3263	140.45	12.4	2936			13	Unknown	FM_Unk_175	TRUE	FM_Iso_145	0	0	Kitchingman			Kitchingman		01	0	4799	140.45	12.4	2936	( 2936)
SPC_Dataset	3264	140.95	12.4	2093			13	Unknown	FM_Unk_176	TRUE	FM_Iso_146	0	0	Kitchingman			Kitchingman		01	0	4800	140.95	12.4	2093	( 2093)
SPC_Dataset	3265	201.25	12.368	2386	3200	Seadragon	9	Ridge	OUT_Ri_1	TRUE	OUT_Cha_12	0	0	Kitchingman			Seamounts P.Wessel	F	F014KL	F	4801	201.3	12.3833	2386	Seadragon ( 2386)
SPC_Dataset	3267	134.9	12.3833	2778			13	Unknown	OUT_Unk_923	TRUE	OUT_Clu_86	0	0	Kitchingman			Kitchingman		01	0	4803	134.9	12.3833	2778	( 2778)
SPC_Dataset	3268	138.1	12.3833	3803			13	Unknown	FM_Unk_177	TRUE	FM_Iso_147	0	0	Kitchingman			Kitchingman		01L	0	4804	138.1	12.3833	3803	( 3803)
SPC_Dataset	3269	186.183	12.3667	3594			13	Unknown	OUT_Unk_295	TRUE	OUT_Iso_314	0	0	Kitchingman			Kitchingman		01F	0	4805	186.183	12.3667	3594	( 3594)
SPC_Dataset	3270	158.683	12.3667	1292	3700		7	Guyot	MI_Guy_15	TRUE	MI_Iso_55	I	0	Seamounts Marshall Islands			Kitchingman	F	01IF	0	4806	158.683	12.3667	716	( 1292)
SPC_Dataset	3271	144.1	12.3333	3199			13	Unknown	GU_Unk_32	TRUE	GU_Iso_13	0	0	Kitchingman			Kitchingman		01L	0	4809	144.1	12.3333	3199	( 3199)
SPC_Dataset	3272	142.15	12.3	1484			13	Unknown	GU_Unk_33	TRUE	GU_Iso_14	0	0	Kitchingman			Kitchingman		01L	0	4811	142.15	12.3	1484	( 1484)
SPC_Dataset	3273	156.35	12.25	1450	4000	Gelendzhik	7	Guyot	OUT_Guy_47	TRUE	OUT_Iso_575	K	0	GEBCO Pacific			GEBCO Pacific	F	K0145FL	K	4812	156.433	12.3	1816	Gelendzhik ( 1450)
SPC_Dataset	3274	187.3	12.2833	1720	3500		13	Unknown	OUT_Unk_296	TRUE	OUT_Iso_315	0	0	Kitchingman			Kitchingman	F	01FL	0	4813	187.3	12.2833	1720	( 1720)
SPC_Dataset	3275	145.9	12.2833	4922	2800		13	Unknown	GU_Unk_34	TRUE	GU_Iso_15	0	0	Kitchingman			Kitchingman	F	01FL	0	4814	145.9	12.2833	4922	( 4922)
SPC_Dataset	3277	134.3	12.2833	3125			13	Unknown	OUT_Unk_924	TRUE	OUT_Iso_790	0	0	Kitchingman			Kitchingman		01	0	4817	134.3	12.2833	3125	( 3125)
SPC_Dataset	3278	147.483	12.2667	2922	2500		13	Unknown	GU_Unk_35	TRUE	GU_Iso_16	0	0	Kitchingman			Kitchingman	F	01FL	0	4818	147.483	12.2667	2922	( 2922)
SPC_Dataset	3279	138.95	12.2667	3639			13	Unknown	FM_Unk_178	TRUE	FM_Iso_148	0	0	Kitchingman			Kitchingman		01	0	4819	138.95	12.2667	3639	( 3639)
SPC_Dataset	3280	197.75	12.2356	2643	3500	Tethys	6	Seamount	OUT_Smt_71	TRUE	OUT_Iso_476	0	0	Kitchingman			Seamounts P.Wessel	F	F014L	F	4820	197.833	12.25	2643	Tethys ( 2643)
SPC_Dataset	3281	146.833	12.25	3464			13	Unknown	GU_Unk_36	TRUE	GU_Clu_3	0	0	Kitchingman			Kitchingman		01L	0	4821	146.833	12.25	3464	( 3464)
SPC_Dataset	3282	173.233	12.25	2175	2300		13	Unknown	MI_Unk_9	TRUE	MI_Clu_6	0	0	Kitchingman			Kitchingman	F	01FL	0	4822	173.233	12.25	2175	( 2175)
SPC_Dataset	3283	188.25	12.2333	2220	3500		13	Unknown	OUT_Unk_297	TRUE	OUT_Iso_316	0	0	Kitchingman			Kitchingman	F	01F	0	4823	188.25	12.2333	2220	( 2220)
SPC_Dataset	3284	200.983	12.2024	3182	3000		13	Unknown	OUT_Unk_548	TRUE	OUT_Cha_12	0	0	Kitchingman			Seamounts P.Wessel	F	F01L	F	4824	201.05	12.2333	3182	( 3182)
SPC_Dataset	3285	143.167	12.2333	2528			13	Unknown	GU_Unk_37	TRUE	GU_Cha_2	0	0	Kitchingman			Kitchingman		01	0	4825	143.167	12.2333	2528	( 2528)
SPC_Dataset	3286	166.23	12.2	1022	3400	Look	6	Seamount	MI_Smt_16	TRUE	MI_Iso_19	0	0	Kitchingman			seamount catalog	F	501FL	5	4826	166.283	12.2333	1022	Look ( 1022)
SPC_Dataset	3287	166.65	12.2356	2429	3500		13	Unknown	MI_Unk_103	TRUE	MI_Iso_139	0	0	Kitchingman			Seamounts P.Wessel	F	F01	F	4827	166.717	12.2333	2429	( 2429)
SPC_Dataset	3288	142.3	12.2167	1900			13	Unknown	GU_Unk_38	TRUE	GU_Iso_17	0	0	Kitchingman			Kitchingman		01	0	4828	142.3	12.2167	1900	( 1900)
SPC_Dataset	3289	146.554	12.1569	2790	3000		13	Unknown	GU_Unk_39	TRUE	GU_Clu_3	0	0	Kitchingman			Seamounts P.Wessel	F	F01L	F	4830	146.6	12.2	2790	( 2790)
SPC_Dataset	3290	162.26	12.16	1746	3300	Lo-Wuliej	6	Seamount	MI_Smt_11	TRUE	MI_Iso_12	0	0	Kitchingman			seamount catalog	F	501F	5	4831	162.317	12.2	1746	Lo-Wuliej ( 1746)
SPC_Dataset	3291	168.86	12.16	21	4500	Lawun-Pikaar	6	Seamount	MI_Smt_22	TRUE	MI_Iso_44	0	0	Kitchingman			seamount catalog	F	501FL	5	4832	168.917	12.2	21	Lawun-Pikaar ( 21)
SPC_Dataset	3292	150.85	12.1693	4871	2800		13	Unknown	FM_Unk_207	TRUE	FM_Iso_164	0	0	Kitchingman			Seamounts P.Wessel	F	F01	F	4833	150.9	12.1833	4871	( 4871)
SPC_Dataset	3293	164.2	12.1833	3271	1600		13	Unknown	MI_Unk_47	TRUE	MI_Iso_95	0	0	Kitchingman			Kitchingman	F	01FL	0	4834	164.2	12.1833	3271	( 3271)
SPC_Dataset	3295	140.067	12.1833	2178			13	Unknown	FM_Unk_179	TRUE	FM_Iso_149	0	0	Kitchingman			Kitchingman		01	0	4837	140.067	12.1833	2178	( 2178)
SPC_Dataset	3297	163.683	12.1667	3526	2400		13	Unknown	MI_Unk_48	TRUE	MI_Iso_96	0	0	Kitchingman			Kitchingman	F	01F	0	4839	163.683	12.1667	3526	( 3526)
SPC_Dataset	3298	134.883	12.1667	3057			13	Unknown	OUT_Unk_925	TRUE	OUT_Clu_86	0	0	Kitchingman			Kitchingman		01	0	4840	134.883	12.1667	3057	( 3057)
SPC_Dataset	3299	156.855	12.12	4405	1600		13	Unknown	OUT_Unk_808	TRUE	OUT_Iso_573	0	0	Kitchingman			Seamounts P.Wessel	F	F01	F	4842	156.9	12.1333	4405	( 4405)
SPC_Dataset	3300	169.783	12.1031	2867	3500		13	Unknown	MI_Unk_104	TRUE	MI_Iso_140	0	0	Kitchingman			Seamounts P.Wessel	F	F01	F	4843	169.85	12.1333	2867	( 2867)
SPC_Dataset	3301	186.433	12.1167	3989	3500		13	Unknown	OUT_Unk_298	TRUE	OUT_Iso_317	0	0	Kitchingman			Kitchingman	F	01F	0	4844	186.433	12.1167	3989	( 3989)
SPC_Dataset	3302	202.033	12.1167	3745	2300		13	Unknown	OUT_Unk_549	TRUE	OUT_Clu_33	0	0	Kitchingman			Kitchingman	F	01FL	0	4845	202.033	12.1167	3745	( 3745)
SPC_Dataset	3304	139.267	12.1167	2995			13	Unknown	FM_Unk_180	TRUE	FM_Iso_150	0	0	Kitchingman			Kitchingman		01	0	4848	139.267	12.1167	2995	( 2995)
SPC_Dataset	3305	194.14	12.05	1664	3300	Kapsitotwa	6	Seamount	OUT_Smt_55	TRUE	OUT_Iso_83	0	0	Kitchingman			seamount catalog	F	501FL	5	4849	194.183	12.1	1664	Kapsitotwa ( 1664)
SPC_Dataset	3306	198.517	12.0699	2348	3900		13	Unknown	OUT_Unk_552	TRUE	OUT_Iso_477	0	0	Kitchingman			Seamounts P.Wessel	F	F01L	F	4850	198.533	12.0833	2348	( 2348)
SPC_Dataset	3308	169.233	12.0833	3098	3300		13	Unknown	MI_Unk_105	TRUE	MI_Iso_141	0	0	Kitchingman			Kitchingman	F	01F	0	4852	169.233	12.0833	3098	( 3098)
SPC_Dataset	3309	143.333	12.0667	2841			13	Unknown	GU_Unk_40	TRUE	GU_Clu_4	0	0	Kitchingman			Kitchingman		01L	0	4853	143.333	12.0667	2841	( 2841)
SPC_Dataset	3311	201.823	12.01	4393	1042		13	Unknown	OUT_Unk_550	TRUE	OUT_Clu_33	0	0	Kitchingman			Hillier	L	L01	L	4855	201.9	12.05	4393	( 4393)
SPC_Dataset	3313	189.317	12.0333	4532	2200		13	Unknown	OUT_Unk_299	TRUE	OUT_Iso_318	0	0	Kitchingman			Kitchingman	F	01FL	0	4860	189.317	12.0333	4532	( 4532)
SPC_Dataset	3315	182.6	12.0167	3010	2200		13	Unknown	OUT_Unk_300	TRUE	OUT_Iso_319	0	0	Kitchingman			Kitchingman	F	01L	0	4864	182.6	12.0167	3010	( 3010)
SPC_Dataset	3316	134.55	12	3122			13	Unknown	OUT_Unk_926	TRUE	OUT_Clu_87	0	0	Kitchingman			Kitchingman		01	0	4871	134.55	12	3122	( 3122)
SPC_Dataset	3317	195.089	11.939	3663	2013		13	Unknown	OUT_Unk_589	TRUE	OUT_Iso_504	0	0	Kitchingman			Hillier	L	L01	L	4872	195.133	11.9833	3663	( 3663)
SPC_Dataset	3318	159.833	11.9833	1587	2600		13	Unknown	MI_Unk_49	TRUE	MI_Iso_97	0	0	Kitchingman			Kitchingman	F	01FL	0	4873	159.833	11.9833	1587	( 1587)
SPC_Dataset	3319	164.862	11.9325	1290	3215	Sylvania / Wodejebato	7	Guyot	MI_Guy_7	TRUE	MI_Cha_2	5	0	seamount catalog			seamount catalog	5	5016F	5	4874	164.95	11.9833	1317	Sylvania / Wodejebato ( 1290)
SPC_Dataset	3321	141.633	11.9833	1408			13	Unknown	FM_Unk_181	TRUE	FM_Iso_151	0	0	Kitchingman			Kitchingman		01	0	4877	141.633	11.9833	1408	( 1408)
SPC_Dataset	3323	161.41	11.91	1273	3600	Lami	6	Seamount	MI_Smt_9	TRUE	MI_Cha_1	0	0	Kitchingman			seamount catalog	F	501F	5	4879	161.45	11.9667	1273	Lami ( 1273)
SPC_Dataset	3324	139.633	11.95	2633			13	Unknown	FM_Unk_182	TRUE	FM_Iso_152	0	0	Kitchingman			Kitchingman		01	0	4881	139.633	11.95	2633	( 2633)
SPC_Dataset	3325	180.55	11.9333	4824	2200		13	Unknown	OUT_Unk_301	TRUE	OUT_Iso_320	0	0	Kitchingman			Kitchingman	F	01L	0	4882	180.55	11.9333	4824	( 4824)
SPC_Dataset	3326	208.49	11.916	4234	1549		13	Unknown	OUT_Unk_530	TRUE	OUT_Iso_457	0	0	Kitchingman			Hillier	L	L01	L	4883	208.55	11.9333	4234	( 4234)
SPC_Dataset	3327	142.3	11.9333	2270			13	Unknown	GU_Unk_41	TRUE	GU_Iso_18	0	0	Kitchingman			Kitchingman		01	0	4885	142.3	11.9333	2270	( 2270)
SPC_Dataset	3328	158.35	11.9333	4573			13	Unknown	MI_Unk_50	TRUE	MI_Iso_98	0	0	Kitchingman			Kitchingman		01L	0	4886	158.35	11.9333	4573	( 4573)
SPC_Dataset	3329	143.433	11.9167	2617			13	Unknown	GU_Unk_42	TRUE	GU_Clu_3	0	0	Kitchingman			Kitchingman		01L	0	4887	143.433	11.9167	2617	( 2617)
SPC_Dataset	3332	167	11.83	1194	2700	Ruwituntun	7	Guyot	MI_Guy_8	TRUE	MI_Iso_20	0	0	Kitchingman			seamount catalog	F	501FL	5	4892	167	11.8833	1194	Ruwituntun ( 1194)
SPC_Dataset	3333	157.643	11.819	1748	3500		13	Unknown	OUT_Unk_807	TRUE	OUT_Iso_711	0	0	Kitchingman			Hillier	F	L01F	L	4894	157.717	11.8667	1748	( 1748)
SPC_Dataset	3334	138.767	11.85	3274			13	Unknown	FM_Unk_10	TRUE	FM_Cha_1	0	0	Kitchingman			Kitchingman		01L	0	4896	138.767	11.85	3274	( 3274)
SPC_Dataset	3335	193.45	11.8333	2693	4400		13	Unknown	OUT_Unk_302	TRUE	OUT_Iso_321	0	0	Kitchingman			Kitchingman	F	01L	0	4898	193.45	11.8333	2693	( 2693)
SPC_Dataset	3336	134.5	11.8167	3280			13	Unknown	OUT_Unk_927	TRUE	OUT_Clu_87	0	0	Kitchingman			Kitchingman		01L	0	4899	134.5	11.8167	3280	( 3280)
SPC_Dataset	3337	193.95	11.8	2791	2800		13	Unknown	OUT_Unk_303	TRUE	OUT_Iso_322	0	0	Kitchingman			Kitchingman	F	01L	0	4900	193.95	11.8	2791	( 2791)
SPC_Dataset	3338	162.95	11.7333	2000	4400		13	Unknown	MI_Unk_51	TRUE	MI_Iso_99	0	0	Kitchingman			Kitchingman	F	01FL	0	4909	162.95	11.7333	2000	( 2000)
SPC_Dataset	3339	134.917	11.7333	3342			13	Unknown	OUT_Unk_928	TRUE	OUT_Clu_88	0	0	Kitchingman			Kitchingman		01	0	4910	134.917	11.7333	3342	( 3342)
SPC_Dataset	3340	135.25	11.7333	3061			13	Unknown	OUT_Unk_929	TRUE	OUT_Iso_791	0	0	Kitchingman			Kitchingman		01	0	4911	135.25	11.7333	3061	( 3061)
SPC_Dataset	3341	186.3	11.7167	4077	1800		13	Unknown	OUT_Unk_304	TRUE	OUT_Iso_323	0	0	Kitchingman			Kitchingman	F	01L	0	4912	186.3	11.7167	4077	( 4077)
SPC_Dataset	3342	199.017	11.7056	1129	3500		13	Unknown	OUT_Unk_553	TRUE	OUT_Iso_478	0	0	Kitchingman			Seamounts P.Wessel	F	F01L	F	4913	199.1	11.7167	1129	( 1129)
SPC_Dataset	3344	161.733	11.7167	998			13	Unknown	MI_Unk_3	TRUE	MI_Cha_1	0	0	Kitchingman			Kitchingman		01	0	4915	161.733	11.7167	998	( 998)
SPC_Dataset	3346	140	11.7167	2026			13	Unknown	FM_Unk_183	TRUE	FM_Iso_153	0	0	Kitchingman			Kitchingman		01	0	4918	140	11.7167	2026	( 2026)
SPC_Dataset	3347	187.067	11.6833	2532	2700		13	Unknown	OUT_Unk_305	TRUE	OUT_Iso_324	0	0	Kitchingman			Kitchingman	F	01L	0	4919	187.067	11.6833	2532	( 2532)
SPC_Dataset	3349	195.098	11.614	2666	4400	Marshall	6	Seamount	OUT_Smt_59	TRUE	OUT_Iso_325	0	0	Kitchingman			S2004 - ETOPO2	F	104K	1	4921	195.15	11.6667	2666	Marshall ( 2666)
SPC_Dataset	3351	141.633	11.65	4163			13	Unknown	FM_Unk_184	TRUE	FM_Iso_154	0	0	Kitchingman			Kitchingman		01	0	4923	141.633	11.65	4163	( 4163)
SPC_Dataset	3353	135.467	11.6333	3425			13	Unknown	OUT_Unk_930	TRUE	OUT_Iso_792	0	0	Kitchingman			Kitchingman		01	0	4925	135.467	11.6333	3425	( 3425)
SPC_Dataset	3354	145.333	11.6167	4354	2000		13	Unknown	GU_Unk_43	TRUE	GU_Iso_19	0	0	Kitchingman			Kitchingman	F	01FL	0	4926	145.333	11.6167	4354	( 4354)
SPC_Dataset	3355	194.333	11.5833	1472	3600		13	Unknown	OUT_Unk_307	TRUE	OUT_Iso_326	0	0	Kitchingman			Kitchingman	F	01F	0	4927	194.333	11.5833	1472	( 1472)
SPC_Dataset	3356	147.067	11.5833	1592	3300		13	Unknown	GU_Unk_44	TRUE	GU_Iso_20	0	0	Kitchingman			Kitchingman	F	01FL	0	4929	147.067	11.5833	1592	( 1592)
SPC_Dataset	3357	138.617	11.5667	2771			13	Unknown	FM_Unk_11	TRUE	FM_Cha_1	0	0	Kitchingman			Kitchingman		01	0	4930	138.617	11.5667	2771	( 2771)
SPC_Dataset	3358	199.723	11.369	2265	2500		13	Unknown	OUT_Unk_554	TRUE	OUT_Clu_34	0	0	Kitchingman			Hillier	F	L01F	L	4958	199.75	11.4	2265	( 2265)
SPC_Dataset	3359	164.017	11.4	3757	2700		13	Unknown	MI_Unk_52	TRUE	MI_Iso_100	0	0	Kitchingman			Kitchingman	F	01F	0	4959	164.017	11.4	3757	( 3757)
SPC_Dataset	3360	196.167	11.3333	3487	2000	Proa	6	Seamount	OUT_Smt_75	TRUE	OUT_Iso_485	0	0	Kitchingman			seamount catalog	F	5014KFL	5	4960	196.2	11.3833	3487	Proa ( 3487)
SPC_Dataset	3361	144.867	11.3833	2634	3600		13	Unknown	GU_Unk_29	TRUE	GU_Iso_1	0	0	Kitchingman			Kitchingman	F	01FL	0	4961	144.867	11.3833	2634	( 2634)
SPC_Dataset	3362	164.317	11.3413	3845	2500		13	Unknown	MI_Unk_53	TRUE	MI_Clu_7	0	0	Kitchingman			Seamounts P.Wessel	F	F01	F	4962	164.367	11.3833	3845	( 3845)
SPC_Dataset	3363	147.017	11.3667	4389			13	Unknown	FM_Unk_92	TRUE	FM_Iso_71	0	0	Kitchingman			Kitchingman		01FL	0	4963	147.017	11.3667	4389	( 4389)
SPC_Dataset	3366	139.367	11.35	501			13	Unknown	FM_Unk_2	TRUE	FM_Iso_3	0	0	Kitchingman			Kitchingman		01L	0	4969	139.367	11.35	501	( 501)
SPC_Dataset	3367	157.917	11.3333	4550	2000		13	Unknown	MI_Unk_54	TRUE	MI_Iso_101	0	0	Kitchingman			Kitchingman	F	01FL	0	4971	157.917	11.3333	4550	( 4550)
SPC_Dataset	3371	196.55	11.275	3227	2100		13	Unknown	OUT_Unk_566	TRUE	OUT_Iso_486	0	0	Kitchingman			Seamounts P.Wessel	F	F01L	F	4975	196.6	11.3167	3227	( 3227)
SPC_Dataset	3372	197.117	11.275	2403	3300	Serrano	6	Seamount	OUT_Smt_76	TRUE	OUT_Iso_487	0	0	Kitchingman			Seamounts P.Wessel	F	F014L	F	4976	197.167	11.3167	2403	Serrano ( 2403)
SPC_Dataset	3374	138.567	11.3167	902			13	Unknown	FM_Unk_12	TRUE	FM_Cha_1	0	0	Kitchingman			Kitchingman		01	0	4979	138.567	11.3167	902	( 902)
SPC_Dataset	3375	140.167	11.3167	1910			13	Unknown	FM_Unk_185	TRUE	FM_Clu_16	0	0	Kitchingman			Kitchingman		01	0	4980	140.167	11.3167	1910	( 1910)
SPC_Dataset	3376	140.867	11.3167	2960			13	Unknown	FM_Unk_186	TRUE	FM_Clu_17	0	0	Kitchingman			Kitchingman		01	0	4981	140.867	11.3167	2960	( 2960)
SPC_Dataset	3378	159.15	11.2419	2180	7000		13	Unknown	MI_Unk_55	TRUE	MI_Iso_102	0	0	Kitchingman			Seamounts P.Wessel	F	F01L	F	4983	159.217	11.3	2180	( 2180)
SPC_Dataset	3380	145.733	11.2833	3643	3000		13	Unknown	FM_Unk_93	TRUE	FM_Iso_72	0	0	Kitchingman			Kitchingman	F	01FL	0	4985	145.733	11.2833	3643	( 3643)
SPC_Dataset	3383	188.267	11.55	4042	2800		13	Unknown	OUT_Unk_308	TRUE	OUT_Iso_327	0	0	Kitchingman			Kitchingman	F	01F	0	4931	188.267	11.55	4042	( 4042)
SPC_Dataset	3387	188.633	11.5167	2839	4100		13	Unknown	OUT_Unk_309	TRUE	OUT_Iso_328	0	0	Kitchingman			Kitchingman	F	01FL	0	4936	188.633	11.5167	2839	( 2839)
SPC_Dataset	3389	164.183	11.5069	3654	2000		13	Unknown	MI_Unk_56	TRUE	MI_Clu_7	0	0	Kitchingman			Seamounts P.Wessel	F	F01L	F	4938	164.267	11.5167	3654	( 3654)
SPC_Dataset	3390	135.1	11.5167	3416			13	Unknown	OUT_Unk_931	TRUE	OUT_Iso_793	0	0	Kitchingman			Kitchingman		01	0	4939	135.1	11.5167	3416	( 3416)
SPC_Dataset	3393	139.817	11.5	2013			13	Unknown	FM_Unk_187	TRUE	FM_Clu_16	0	0	Kitchingman			Kitchingman		01	0	4942	139.817	11.5	2013	( 2013)
SPC_Dataset	3395	156.617	11.4075	1618	3200		13	Unknown	OUT_Unk_809	TRUE	OUT_Clu_69	0	0	Kitchingman			Seamounts P.Wessel	F	F01L	F	4944	156.683	11.4833	1618	( 1618)
SPC_Dataset	3400	199.933	11.4667	2589		Monticello	6	Seamount	OUT_Smt_72	TRUE	OUT_Clu_34	0	0	Kitchingman			Kitchingman		014	0	4949	199.933	11.4667	2589	Monticello ( 2589)
SPC_Dataset	3401	161.09	11.44	1319	3400	Lojemeja	6	Seamount	MI_Smt_8	TRUE	MI_Iso_11	0	0	Kitchingman			seamount catalog	F	501F	5	4950	161.15	11.4667	1319	Lojemeja ( 1319)
SPC_Dataset	3403	139.983	11.4667	1875			13	Unknown	FM_Unk_188	TRUE	FM_Clu_16	0	0	Kitchingman			Kitchingman		01	0	4952	139.983	11.4667	1875	( 1875)
SPC_Dataset	3405	134.75	11.4333	2581			13	Unknown	OUT_Unk_932	TRUE	OUT_Clu_88	0	0	Kitchingman			Kitchingman		01	0	4955	134.75	11.4333	2581	( 2581)
SPC_Dataset	3406	134.467	11.2833	3029			13	Unknown	OUT_Unk_933	TRUE	OUT_Clu_88	0	0	Kitchingman			Kitchingman		01	0	4986	134.467	11.2833	3029	( 3029)
SPC_Dataset	3411	203.467	11.25	4224			13	Unknown	OUT_Unk_544	TRUE	OUT_Iso_473	0	0	Kitchingman			Kitchingman		01	0	4992	203.467	11.25	4224	( 4224)
SPC_Dataset	3412	163.833	11.25	3308	2300		13	Unknown	MI_Unk_57	TRUE	MI_Iso_103	0	0	Kitchingman			Kitchingman	F	01F	0	4993	163.833	11.25	3308	( 3308)
SPC_Dataset	3413	138.333	11.25	2721			13	Unknown	FM_Unk_189	TRUE	FM_Cha_9	0	0	Kitchingman			Kitchingman		01	0	4994	138.333	11.25	2721	( 2721)
SPC_Dataset	3415	192.233	11.2167	2684	3700		13	Unknown	OUT_Unk_310	TRUE	OUT_Iso_329	0	0	Kitchingman			Kitchingman	F	01F	0	4997	192.233	11.2167	2684	( 2684)
SPC_Dataset	3416	140.767	11.2167	3213			13	Unknown	FM_Unk_190	TRUE	FM_Clu_17	0	0	Kitchingman			Kitchingman		01	0	5000	140.767	11.2167	3213	( 3213)
SPC_Dataset	3417	146.817	11.1833	2368	2600		13	Unknown	FM_Unk_94	TRUE	FM_Iso_73	0	0	Kitchingman			Kitchingman	F	01FL	0	5001	146.817	11.1833	2368	( 2368)
SPC_Dataset	3418	160.3	11.1833	1978	3700		13	Unknown	MI_Unk_58	TRUE	MI_Iso_104	0	0	Kitchingman			Kitchingman	F	01F	0	5002	160.3	11.1833	1978	( 1978)
SPC_Dataset	3419	161.05	11.15	1699	6900	Lainjin	6	Seamount	MI_Smt_7	TRUE	MI_Iso_10	0	0	Kitchingman			seamount catalog	F	501FL	5	5003	161.1	11.1833	1699	Lainjin ( 1699)
SPC_Dataset	3421	138.167	11.1833	2323			13	Unknown	FM_Unk_191	TRUE	FM_Cha_9	0	0	Kitchingman			Kitchingman		01	0	5005	138.167	11.1833	2323	( 2323)
SPC_Dataset	3422	200.35	11.1426	3436	2800		13	Unknown	OUT_Unk_556	TRUE	OUT_Clu_35	0	0	Kitchingman			Seamounts P.Wessel	F	F01L	F	5006	200.417	11.1667	3436	( 3436)
SPC_Dataset	3424	147.517	11.1667	4152	2800		13	Unknown	FM_Unk_95	TRUE	FM_Iso_74	0	0	Kitchingman			Kitchingman	F	01FL	0	5008	147.517	11.1667	4152	( 4152)
SPC_Dataset	3425	188.8	11.15	2690	4400		13	Unknown	OUT_Unk_311	TRUE	OUT_Iso_330	0	0	Kitchingman			Kitchingman	F	01FL	0	5010	188.8	11.15	2690	( 2690)
SPC_Dataset	3435	146.067	11.1167	2290	2200		13	Unknown	FM_Unk_96	TRUE	FM_Iso_75	0	0	Kitchingman			Kitchingman	F	01FL	0	5022	146.067	11.1167	2290	( 2290)
SPC_Dataset	3436	148.633	11.1167	3942	2800		13	Unknown	FM_Unk_97	TRUE	FM_Iso_76	0	0	Kitchingman			Kitchingman	F	01FL	0	5023	148.633	11.1167	3942	( 3942)
SPC_Dataset	3437	137.967	11.1167	2941			13	Unknown	FM_Unk_192	TRUE	FM_Cha_9	0	0	Kitchingman			Kitchingman		01	0	5024	137.967	11.1167	2941	( 2941)
SPC_Dataset	3439	156.833	11.0598	1909	4100		13	Unknown	OUT_Unk_810	TRUE	OUT_Clu_69	0	0	Kitchingman			Seamounts P.Wessel	F	F01K	F	5028	156.9	11.0833	1909	( 1909)
SPC_Dataset	3441	140.5	11.0833	2436			13	Unknown	FM_Unk_193	TRUE	FM_Clu_17	0	0	Kitchingman			Kitchingman		01	0	5031	140.5	11.0833	2436	( 2436)
SPC_Dataset	3442	190.717	11.0667	2257	3000		13	Unknown	OUT_Unk_312	TRUE	OUT_Iso_331	0	0	Kitchingman			Kitchingman	F	01F	0	5032	190.717	11.0667	2257	( 2257)
SPC_Dataset	3443	197.35	11.0432	1359	4700		13	Unknown	OUT_Unk_567	TRUE	OUT_Iso_587	0	0	Kitchingman			Seamounts P.Wessel	F	F01	F	5033	197.383	11.0667	1359	( 1359)
SPC_Dataset	3444	200.55	11.0101	3798	2400		13	Unknown	OUT_Unk_557	TRUE	OUT_Clu_35	0	0	Kitchingman			Seamounts P.Wessel	F	F01	F	5034	200.6	11.05	3798	( 3798)
SPC_Dataset	3445	144.967	11.05	1840	2300		13	Unknown	FM_Unk_98	TRUE	FM_Iso_77	0	0	Kitchingman			Kitchingman	F	01FL	0	5035	144.967	11.05	1840	( 1840)
SPC_Dataset	3446	137.7	11.05	3426			13	Unknown	FM_Unk_194	TRUE	FM_Cha_9	0	0	Kitchingman			Kitchingman		01	0	5037	137.7	11.05	3426	( 3426)
SPC_Dataset	3447	138.633	11.05	1671			13	Unknown	FM_Unk_13	TRUE	FM_Cha_1	0	0	Kitchingman			Kitchingman		01L	0	5038	138.633	11.05	1671	( 1671)
SPC_Dataset	3448	189.2	11.0167	790	3600		13	Unknown	OUT_Unk_313	TRUE	OUT_Iso_332	0	0	Kitchingman			Kitchingman	F	01FL	0	5040	189.2	11.0167	790	( 790)
SPC_Dataset	3449	145.067	11.0167	2132			13	Unknown	FM_Unk_99	TRUE	FM_Iso_78	0	0	Kitchingman			Kitchingman		01L	0	5041	145.067	11.0167	2132	( 2132)
SPC_Dataset	3450	134.95	11	2897			13	Unknown	PU_Unk_1	TRUE	PU_Clu_1	0	0	Kitchingman			Kitchingman		01	0	5043	134.95	11	2897	( 2897)
SPC_Dataset	3451	189.65	10.9667	2554			13	Unknown	OUT_Unk_314	TRUE	OUT_Clu_12	0	0	Kitchingman			Kitchingman		01F	0	5045	189.65	10.9667	2554	( 2554)
SPC_Dataset	3452	200.017	10.9439	3708	2300		13	Unknown	OUT_Unk_555	TRUE	OUT_Iso_479	0	0	Kitchingman			Seamounts P.Wessel	F	F01	F	5046	200.083	10.9667	3708	( 3708)
SPC_Dataset	3453	178.583	10.9667	4644			13	Unknown	OUT_Unk_315	TRUE	OUT_Iso_333	0	0	Kitchingman			Kitchingman		01FL	0	5047	178.583	10.9667	4644	( 4644)
SPC_Dataset	3454	190.217	10.95	2699	2300		13	Unknown	OUT_Unk_316	TRUE	OUT_Clu_12	0	0	Kitchingman			Kitchingman	F	01F	0	5048	190.217	10.95	2699	( 2699)
SPC_Dataset	3455	161.46	10.89	1495	3000	Litormalu	6	Seamount	MI_Smt_6	TRUE	MI_Iso_9	I	0	Seamounts Marshall Islands			seamount catalog	F	501IF	5	5049	161.5	10.95	1559	Litormalu ( 1495)
SPC_Dataset	3456	191.35	10.9333	2944	3500		13	Unknown	OUT_Unk_317	TRUE	OUT_Iso_334	0	0	Kitchingman			Kitchingman	F	01FL	0	5053	191.35	10.9333	2944	( 2944)
SPC_Dataset	3459	138.083	10.9333	3460			13	Unknown	FM_Unk_195	TRUE	FM_Iso_155	0	0	Kitchingman			Kitchingman		01	0	5057	138.083	10.9333	3460	( 3460)
SPC_Dataset	3460	138.417	10.9333	2344			13	Unknown	FM_Unk_14	TRUE	FM_Cha_1	0	0	Kitchingman			Kitchingman		01	0	5058	138.417	10.9333	2344	( 2344)
SPC_Dataset	3461	219.816	10.925	3327	1176		13	Unknown	OUT_Unk_499	TRUE	OUT_Iso_433	0	0	Kitchingman			Hillier	L	L01	L	5060	219.767	10.9167	3327	( 3327)
SPC_Dataset	3462	144.2	10.9167	3022	2400		13	Unknown	FM_Unk_100	TRUE	FM_Iso_79	0	0	Kitchingman			Kitchingman	F	01F	0	5061	144.2	10.9167	3022	( 3022)
SPC_Dataset	3463	144.733	10.9167	2589	2400		13	Unknown	FM_Unk_101	TRUE	FM_Iso_80	0	0	Kitchingman			Kitchingman	F	01F	0	5062	144.733	10.9167	2589	( 2589)
SPC_Dataset	3464	134.767	10.9167	1240			13	Unknown	PU_Unk_2	TRUE	PU_Iso_1	0	0	Kitchingman			Kitchingman		01	0	5063	134.767	10.9167	1240	( 1240)
SPC_Dataset	3468	139.083	10.8667	3623			13	Unknown	FM_Unk_196	TRUE	FM_Iso_156	0	0	Kitchingman			Kitchingman		01L	0	5071	139.083	10.8667	3623	( 3623)
SPC_Dataset	3469	190.467	10.85	2135			13	Unknown	OUT_Unk_318	TRUE	OUT_Clu_12	0	0	Kitchingman			Kitchingman		01F	0	5072	190.467	10.85	2135	( 2135)
SPC_Dataset	3470	146.283	10.85	3967	2400		13	Unknown	FM_Unk_102	TRUE	FM_Iso_81	0	0	Kitchingman			Kitchingman	F	01F	0	5073	146.283	10.85	3967	( 3967)
SPC_Dataset	3471	134.917	10.85	2852			13	Unknown	PU_Unk_3	TRUE	PU_Clu_1	0	0	Kitchingman			Kitchingman		01	0	5076	134.917	10.85	2852	( 2852)
SPC_Dataset	3472	187.8	10.8333	2568	3500		13	Unknown	OUT_Unk_319	TRUE	OUT_Iso_335	0	0	Kitchingman			Kitchingman	F	01FL	0	5078	187.8	10.8333	2568	( 2568)
SPC_Dataset	3474	189.933	10.8167	1793	2500		13	Unknown	OUT_Unk_320	TRUE	OUT_Clu_12	0	0	Kitchingman			Kitchingman	F	01F	0	5082	189.933	10.8167	1793	( 1793)
SPC_Dataset	3475	178.067	10.8167	4703			13	Unknown	OUT_Unk_321	TRUE	OUT_Iso_336	0	0	Kitchingman			Kitchingman		01FL	0	5083	178.067	10.8167	4703	( 4703)
SPC_Dataset	3479	190.8	10.7833	2037	2400		13	Unknown	OUT_Unk_322	TRUE	OUT_Clu_12	0	0	Kitchingman			Kitchingman	F	01F	0	5090	190.8	10.7833	2037	( 2037)
SPC_Dataset	3480	195.833	10.75	1473	2900	Embattle	6	Seamount	OUT_Smt_77	TRUE	OUT_Iso_488	0	0	Kitchingman			seamount catalog	F	5014KF	5	5091	195.867	10.7833	1473	Embattle ( 1473)
SPC_Dataset	3481	208.217	10.7451	4051	2100		13	Unknown	OUT_Unk_529	TRUE	OUT_Iso_456	0	0	Kitchingman			Seamounts P.Wessel	F	F01L	F	5092	208.2	10.7833	4051	( 4051)
SPC_Dataset	3482	219.266	10.752	4159	1347		13	Unknown	OUT_Unk_498	TRUE	OUT_Iso_432	0	0	Kitchingman			Hillier	L	L01	L	5093	219.333	10.7833	4159	( 4159)
SPC_Dataset	3484	148.667	10.7833	3505	2200		13	Unknown	FM_Unk_103	TRUE	FM_Iso_82	0	0	Kitchingman			Kitchingman	F	01FL	0	5095	148.667	10.7833	3505	( 3505)
SPC_Dataset	3486	194.43	10.74	1090	3600		6	Seamount	OUT_Smt_57	TRUE	OUT_Iso_85	0	0	Kitchingman			seamount catalog	F	501FL	5	5098	194.483	10.7667	1090	( 1090)
SPC_Dataset	3487	219.838	10.733	3444	1800		13	Unknown	OUT_Unk_500	TRUE	OUT_Iso_434	0	0	Kitchingman			Hillier	F	L01F	L	5099	219.883	10.7667	3444	( 3444)
SPC_Dataset	3488	158.85	10.7667	4491			13	Unknown	MI_Unk_59	TRUE	MI_Iso_105	0	0	Kitchingman			Kitchingman		01L	0	5100	158.85	10.7667	4491	( 4491)
SPC_Dataset	3489	162.45	10.7783	2254	2000		13	Unknown	MI_Unk_4	TRUE	MI_Cha_1	0	0	Kitchingman			Seamounts P.Wessel	F	F01	F	5101	162.517	10.7667	2254	( 2254)
SPC_Dataset	3490	190.417	10.7333	1947	2400		13	Unknown	OUT_Unk_323	TRUE	OUT_Clu_12	0	0	Kitchingman			Kitchingman	F	01FL	0	5104	190.417	10.7333	1947	( 1947)
SPC_Dataset	3491	134.767	10.7333	2779			13	Unknown	PU_Unk_4	TRUE	PU_Clu_1	0	0	Kitchingman			Kitchingman		01	0	5105	134.767	10.7333	2779	( 2779)
SPC_Dataset	3492	139.967	10.7333	2866			13	Unknown	FM_Unk_197	TRUE	FM_Iso_157	0	0	Kitchingman			Kitchingman		01	0	5106	139.967	10.7333	2866	( 2866)
SPC_Dataset	3493	197.45	10.712	2626	5400		13	Unknown	OUT_Unk_568	TRUE	OUT_Iso_489	0	0	Kitchingman			Seamounts P.Wessel	F	F01L	F	5107	197.533	10.7167	2626	( 2626)
SPC_Dataset	3497	190.667	10.6833	2534			13	Unknown	OUT_Unk_324	TRUE	OUT_Clu_12	0	0	Kitchingman			Kitchingman		01F	0	5112	190.667	10.6833	2534	( 2534)
SPC_Dataset	3498	197.761	10.637	4096	1305		13	Unknown	OUT_Unk_569	TRUE	OUT_Iso_490	0	0	Kitchingman			Hillier	L	L01	L	5116	197.817	10.6667	4096	( 4096)
SPC_Dataset	3499	191.2	10.65	3218	1800		13	Unknown	OUT_Unk_325	TRUE	OUT_Iso_337	0	0	Kitchingman			Kitchingman	F	01FL	0	5117	191.2	10.65	3218	( 3218)
SPC_Dataset	3500	200.55	10.6458	1817	2700		13	Unknown	OUT_Unk_558	TRUE	OUT_Clu_36	0	0	Kitchingman			Seamounts P.Wessel	F	F01	F	5118	200.6	10.65	1817	( 1817)
SPC_Dataset	3501	177.1	10.65	3518	2900		13	Unknown	OUT_Unk_326	TRUE	OUT_Iso_338	0	0	Kitchingman			Kitchingman	F	01FL	0	5119	177.1	10.65	3518	( 3518)
SPC_Dataset	3502	201.117	10.5796	2495	3400		13	Unknown	OUT_Unk_560	TRUE	OUT_Iso_481	0	0	Kitchingman			Seamounts P.Wessel	F	F01L	F	5120	201.183	10.6333	2495	( 2495)
SPC_Dataset	3503	148.017	10.6333	2262	2800		13	Unknown	FM_Unk_104	TRUE	FM_Iso_83	0	0	Kitchingman			Kitchingman	F	01FL	0	5121	148.017	10.6333	2262	( 2262)
SPC_Dataset	3504	191	10.6167	2453	3600		13	Unknown	OUT_Unk_327	TRUE	OUT_Iso_339	0	0	Kitchingman			Kitchingman	F	01F	0	5122	191	10.6167	2453	( 2453)
SPC_Dataset	3505	191.75	10.6	1539	2700		13	Unknown	OUT_Unk_328	TRUE	OUT_Cha_7	0	0	Kitchingman			Kitchingman	F	01F	0	5125	191.75	10.6	1539	( 1539)
SPC_Dataset	3507	166.533	10.5833	1616	2320	Lewonjoui	7	Guyot	MI_Guy_9	TRUE	MI_Iso_24	0	0	Kitchingman			Kitchingman	5	015F	0	5128	166.533	10.5833	1616	Lewonjoui ( 1616)
SPC_Dataset	3508	192.083	10.5667	1780	2700		13	Unknown	OUT_Unk_329	TRUE	OUT_Cha_7	0	0	Kitchingman			Kitchingman	F	01FL	0	5130	192.083	10.5667	1780	( 1780)
SPC_Dataset	3509	200.85	10.5464	4121	2300		13	Unknown	OUT_Unk_559	TRUE	OUT_Iso_480	0	0	Kitchingman			Seamounts P.Wessel	F	F01	F	5131	200.917	10.5667	4121	( 4121)
SPC_Dataset	3510	160.48	10.6	1424		Likelep	7	Guyot	MI_Guy_3	TRUE	MI_Iso_7	0	0	Kitchingman			seamount catalog		501FL	5	5132	160.533	10.5667	1424	Likelep ( 1424)
SPC_Dataset	3512	146.767	10.55	3500	2800		13	Unknown	FM_Unk_105	TRUE	FM_Iso_84	0	0	Kitchingman			Kitchingman	F	01FL	0	5134	146.767	10.55	3500	( 3500)
SPC_Dataset	3513	200.21	10.53	1707	2700	Ironwood	6	Seamount	OUT_Smt_73	TRUE	OUT_Clu_36	0	0	Kitchingman			seamount catalog	F	5014KFL	5	5135	200.283	10.5333	1707	Ironwood ( 1707)
SPC_Dataset	3515	162.717	10.5333	1642	2500		13	Unknown	MI_Unk_5	TRUE	MI_Cha_1	0	0	Kitchingman			Kitchingman	F	01F	0	5137	162.717	10.5333	1642	( 1642)
SPC_Dataset	3516	160.78	10.48	1580	3100	Lajutokwa	7	Guyot	MI_Guy_2	TRUE	MI_Iso_6	0	0	Kitchingman			seamount catalog	F	501L	5	5138	160.833	10.5167	1580	Lajutokwa ( 1580)
SPC_Dataset	3517	195.117	10.5	3139	1900		13	Unknown	OUT_Unk_330	TRUE	OUT_Iso_340	0	0	Kitchingman			Kitchingman	F	01FL	0	5140	195.117	10.5	3139	( 3139)
SPC_Dataset	3519	166.317	10.5	2064	2200		13	Unknown	MI_Unk_10	TRUE	MI_Iso_58	0	0	Kitchingman			Kitchingman	F	01F	0	5142	166.317	10.5	2064	( 2064)
SPC_Dataset	3520	138.383	10.5	2444			13	Unknown	FM_Unk_15	TRUE	FM_Cha_1	0	0	Kitchingman			Kitchingman		01L	0	5143	138.383	10.5	2444	( 2444)
SPC_Dataset	3521	140.183	10.5	1040	2900		13	Unknown	FM_Unk_198	TRUE	FM_Iso_158	0	0	Kitchingman			Kitchingman	F	01F	0	5144	140.183	10.5	1040	( 1040)
SPC_Dataset	3523	144.5	10.4833	2943	1600		13	Unknown	FM_Unk_106	TRUE	FM_Iso_85	0	0	Kitchingman			Kitchingman	F	01F	0	5146	144.5	10.4833	2943	( 2943)
SPC_Dataset	3524	155.567	10.4833	4102	2100		13	Unknown	FM_Unk_118	TRUE	FM_Iso_97	0	0	Kitchingman			Kitchingman	F	01FL	0	5147	155.567	10.4833	4102	( 4102)
SPC_Dataset	3525	181.867	10.45	5115			13	Unknown	OUT_Unk_331	TRUE	OUT_Iso_341	0	0	Kitchingman			Kitchingman		01FL	0	5148	181.867	10.45	5115	( 5115)
SPC_Dataset	3526	185.267	10.45	4129			13	Unknown	OUT_Unk_332	TRUE	OUT_Iso_342	0	0	Kitchingman			Kitchingman		01FL	0	5149	185.267	10.45	4129	( 4129)
SPC_Dataset	3527	192.333	10.45	3194	3300		13	Unknown	OUT_Unk_333	TRUE	OUT_Cha_7	0	0	Kitchingman			Kitchingman	F	01FL	0	5150	192.333	10.45	3194	( 3194)
SPC_Dataset	3530	145.05	10.4333	1712	2000		13	Unknown	FM_Unk_107	TRUE	FM_Iso_86	0	0	Kitchingman			Kitchingman	F	01F	0	5154	145.05	10.4333	1712	( 1712)
SPC_Dataset	3532	192.6	10.4167	1679			13	Unknown	OUT_Unk_334	TRUE	OUT_Cha_7	0	0	Kitchingman			Kitchingman		01F	0	5156	192.6	10.4167	1679	( 1679)
SPC_Dataset	3534	156.733	10.4167	1797	3900		13	Unknown	FM_Unk_119	TRUE	FM_Iso_98	0	0	Kitchingman			Kitchingman	F	01F	0	5158	156.733	10.4167	1797	( 1797)
SPC_Dataset	3539	192.9	10.3833	1529			13	Unknown	OUT_Unk_335	TRUE	OUT_Cha_7	0	0	Kitchingman			Kitchingman		01FL	0	5163	192.9	10.3833	1529	( 1529)
SPC_Dataset	3543	137.9	10.3667	3387			13	Unknown	FM_Unk_199	TRUE	FM_Iso_159	0	0	Kitchingman			Kitchingman		01L	0	5168	137.9	10.3667	3387	( 3387)
SPC_Dataset	3544	188.25	10.3333	3568	4300		13	Unknown	OUT_Unk_336	TRUE	OUT_Iso_343	0	0	Kitchingman			Kitchingman	F	01FL	0	5169	188.25	10.3333	3568	( 3568)
SPC_Dataset	3547	192.01	10.29	2092	5700	Eveline	6	Seamount	OUT_Smt_56	TRUE	OUT_Iso_84	0	0	Kitchingman			seamount catalog	F	501FL	5	5172	192.067	10.3167	2092	Eveline ( 2092)
SPC_Dataset	3551	177.967	10.3167	4307	1300		13	Unknown	OUT_Unk_337	TRUE	OUT_Iso_344	0	0	Kitchingman			Kitchingman	F	01FL	0	5176	177.967	10.3167	4307	( 4307)
SPC_Dataset	3553	193.333	10.2833	2807	3500		13	Unknown	OUT_Unk_338	TRUE	OUT_Cha_7	0	0	Kitchingman			Kitchingman	F	01F	0	5179	193.333	10.2833	2807	( 2807)
SPC_Dataset	3554	163.467	10.2833	1995	3100		13	Unknown	MI_Unk_60	TRUE	MI_Iso_106	0	0	Kitchingman			Kitchingman	F	01F	0	5180	163.467	10.2833	1995	( 1995)
SPC_Dataset	3556	160.72	10.23	1673	2500	Lotab	6	Seamount	MI_Smt_4	TRUE	MI_Iso_5	0	0	Kitchingman			seamount catalog	F	501FL	5	5184	160.767	10.25	1673	Lotab ( 1673)
SPC_Dataset	3558	200.817	10.2153	2989	3400		13	Unknown	OUT_Unk_561	TRUE	OUT_Iso_482	0	0	Kitchingman			Seamounts P.Wessel	F	F01L	F	5187	200.883	10.2333	2989	( 2989)
SPC_Dataset	3559	162.017	10.2333	1872	2000		13	Unknown	MI_Unk_61	TRUE	MI_Iso_107	0	0	Kitchingman			Kitchingman	F	01F	0	5188	162.017	10.2333	1872	( 1872)
SPC_Dataset	3560	164.483	10.2333	3688			13	Unknown	MI_Unk_11	TRUE	MI_Iso_59	0	0	Kitchingman			Kitchingman		01FL	0	5189	164.483	10.2333	3688	( 3688)
SPC_Dataset	3561	134.95	10.2333	2792			13	Unknown	PU_Unk_5	TRUE	PU_Clu_2	0	0	Kitchingman			Kitchingman		01	0	5191	134.95	10.2333	2792	( 2792)
SPC_Dataset	3562	193.767	10.2167	1792	2600		13	Unknown	OUT_Unk_339	TRUE	OUT_Cha_7	0	0	Kitchingman			Kitchingman	F	01F	0	5192	193.767	10.2167	1792	( 1792)
SPC_Dataset	3565	194.56	10.1	1143	3900		6	Seamount	OUT_Smt_58	TRUE	OUT_Clu_10	0	0	Kitchingman			seamount catalog	F	501FL	5	5195	194.617	10.2	1143	( 1143)
SPC_Dataset	3566	148.333	10.2	1548	3300		13	Unknown	FM_Unk_108	TRUE	FM_Iso_87	0	0	Kitchingman			Kitchingman	F	01F	0	5196	148.333	10.2	1548	( 1548)
SPC_Dataset	3567	159.92	10.14	3450	1900	Lalibjet	6	Seamount	MI_Smt_1	TRUE	MI_Iso_1	0	0	Kitchingman			seamount catalog	F	501F	5	5197	159.983	10.2	3450	Lalibjet ( 3450)
SPC_Dataset	3569	196.492	10.144	2786	1600		13	Unknown	OUT_Unk_570	TRUE	OUT_Iso_491	0	0	Kitchingman			Hillier	F	L01F	L	5199	196.5	10.1833	2786	( 2786)
SPC_Dataset	3571	138.967	10.1833	3356			13	Unknown	FM_Unk_200	TRUE	FM_Iso_160	0	0	Kitchingman			Kitchingman		01L	0	5202	138.967	10.1833	3356	( 3356)
SPC_Dataset	3572	197.35	10.1667	3334	2800		13	Unknown	OUT_Unk_571	TRUE	OUT_Iso_492	0	0	Kitchingman			Kitchingman	F	01FL	0	5203	197.35	10.1667	3334	( 3334)
SPC_Dataset	3573	145.683	10.1667	1631	1900		13	Unknown	FM_Unk_109	TRUE	FM_Iso_88	0	0	Kitchingman			Kitchingman	F	01FL	0	5204	145.683	10.1667	1631	( 1631)
SPC_Dataset	3574	189.05	10.15	3519	2200		13	Unknown	OUT_Unk_340	TRUE	OUT_Iso_345	0	0	Kitchingman			Kitchingman	F	01F	0	5207	189.05	10.15	3519	( 3519)
SPC_Dataset	3575	162.87	10.1	1083	3700	Lo-En	7	Guyot	MI_Guy_4	TRUE	MI_cha_1	0	0	Kitchingman			seamount catalog	F	501FL	5	5208	162.917	10.15	1083	Lo-En ( 1083)
SPC_Dataset	3576	201.166	10.101	2320	3600		13	Unknown	OUT_Unk_562	TRUE	OUT_Iso_483	0	0	Kitchingman			Hillier	F	L01F	L	5209	201.217	10.1333	2320	( 2320)
SPC_Dataset	3577	178.75	10.1333	2109			13	Unknown	OUT_Unk_341	TRUE	OUT_Iso_346	0	0	Kitchingman			Kitchingman		01FL	0	5210	178.75	10.1333	2109	( 2109)
SPC_Dataset	3584	160.483	10.0828	1587	2700		13	Unknown	MI_Unk_62	TRUE	MI_Iso_108	0	0	Kitchingman			Seamounts P.Wessel	F	F01	F	5219	160.567	10.0833	1587	( 1587)
SPC_Dataset	3585	134.967	10.0833	2254			13	Unknown	PU_Unk_6	TRUE	PU_Clu_2	0	0	Kitchingman			Kitchingman		01	0	5220	134.967	10.0833	2254	( 2254)
SPC_Dataset	3586	188.617	10.0667	1916	2600		13	Unknown	OUT_Unk_342	TRUE	OUT_Iso_347	0	0	Kitchingman			Kitchingman	F	01FL	0	5221	188.617	10.0667	1916	( 1916)
SPC_Dataset	3590	148.517	10.05	3341	2100		13	Unknown	FM_Unk_110	TRUE	FM_Iso_89	0	0	Kitchingman			Kitchingman	F	01F	0	5225	148.517	10.05	3341	( 3341)
SPC_Dataset	3597	135.817	10.0333	3060			13	Unknown	PU_Unk_7	TRUE	PU_Iso_2	0	0	Kitchingman			Kitchingman		01	0	5234	135.817	10.0333	3060	( 3060)
SPC_Dataset	3598	138.267	9.96667	1054		Hunter	14	Deep Bank	FM_DpBa_1	TRUE	FM_Cha_1	0	0	Kitchingman			NGA data		401	4	5235	138.317	10.0333	1054	Hunter ( 1054)
SPC_Dataset	3606	162.283	9.98332	1223			13	Unknown	MI_Unk_63	TRUE	MI_Iso_109	0	0	Kitchingman			Kitchingman		01	0	5244	162.283	9.98332	1223	( 1223)
SPC_Dataset	3607	170.683	9.98332	3126			13	Unknown	MI_Unk_12	TRUE	MI_Iso_60	0	0	Kitchingman			Kitchingman		01	0	5245	170.683	9.98332	3126	( 3126)
SPC_Dataset	3608	156.483	9.96666	2558	4500		13	Unknown	FM_Unk_120	TRUE	FM_Iso_99	0	0	Kitchingman			Kitchingman	F	01F	0	5246	156.483	9.96666	2558	( 2558)
SPC_Dataset	3612	164.333	9.91666	3973	1900		13	Unknown	MI_Unk_13	TRUE	MI_Iso_61	0	0	Kitchingman			Kitchingman	F	01FL	0	5250	164.333	9.91666	3973	( 3973)
SPC_Dataset	3613	197.78	9.86	1030	7400		6	Seamount	OUT_Smt_79	TRUE	OUT_Iso_496	0	0	Kitchingman			seamount catalog	F	501FL	5	5251	197.8	9.89999	1030	( 1030)
SPC_Dataset	3615	162.05	9.89999	1684			13	Unknown	MI_Unk_64	TRUE	MI_Iso_110	0	0	Kitchingman			Kitchingman		01	0	5253	162.05	9.89999	1684	( 1684)
SPC_Dataset	3617	146.95	9.86666	2391	2500		13	Unknown	FM_Unk_111	TRUE	FM_Iso_90	0	0	Kitchingman			Kitchingman	F	01FL	0	5255	146.95	9.86666	2391	( 2391)
SPC_Dataset	3620	134.7	9.84999	2449			13	Unknown	PU_Unk_110	TRUE	PU_Iso_69	0	0	Kitchingman			Kitchingman		01	0	5258	134.7	9.84999	2449	( 2449)
SPC_Dataset	3621	160.42	9.78	638	2800	Ujilan / Ujelang	7	Guyot	MI_Guy_1	TRUE	MI_Iso_2	0	0	Kitchingman			seamount catalog	F	501F	5	5259	160.45	9.83332	638	Ujilan / Ujelang ( 638)
SPC_Dataset	3622	176.85	9.83332	4492			13	Unknown	OUT_Unk_343	TRUE	OUT_Iso_348	0	0	Kitchingman			Kitchingman		01F	0	5260	176.85	9.83332	4492	( 4492)
SPC_Dataset	3625	193.967	9.78332	3153	2100		13	Unknown	OUT_Unk_344	TRUE	OUT_Iso_349	0	0	Kitchingman			Kitchingman	F	01FL	0	5265	193.967	9.78332	3153	( 3153)
SPC_Dataset	3628	145.567	9.78332	2779			13	Unknown	FM_Unk_112	TRUE	FM_Iso_91	0	0	Kitchingman			Kitchingman		01L	0	5268	145.567	9.78332	2779	( 2779)
SPC_Dataset	3629	147.333	9.78332	3767	1600		13	Unknown	FM_Unk_113	TRUE	FM_Iso_92	0	0	Kitchingman			Kitchingman	F	01F	0	5269	147.333	9.78332	3767	( 3767)
SPC_Dataset	3633	195.333	9.74999	1560	2500		13	Unknown	OUT_Unk_345	TRUE	OUT_Iso_350	0	0	Kitchingman			Kitchingman	F	01F	0	5274	195.333	9.74999	1560	( 1560)
SPC_Dataset	3634	209.117	9.71909	3891	2400		13	Unknown	OUT_Unk_527	TRUE	OUT_Clu_31	0	0	Kitchingman			Hillier	F	L01F	L	5277	209.033	9.71666	3891	( 3891)
SPC_Dataset	3635	151.167	9.71666	4343			13	Unknown	FM_Unk_121	TRUE	FM_Iso_100	0	0	Kitchingman			Kitchingman		01L	0	5278	151.167	9.71666	4343	( 4343)
SPC_Dataset	3636	194.917	9.69999	939	3600		13	Unknown	OUT_Unk_346	TRUE	OUT_Clu_10	0	0	Kitchingman			Kitchingman	F	01F	0	5279	194.917	9.69999	939	( 939)
SPC_Dataset	3637	135.183	9.69999	1969			13	Unknown	PU_Unk_8	TRUE	PU_Iso_3	0	0	Kitchingman			Kitchingman		01	0	5280	135.183	9.69999	1969	( 1969)
SPC_Dataset	3638	195.567	9.68332	2671	2800		13	Unknown	OUT_Unk_572	TRUE	OUT_Iso_493	0	0	Kitchingman			Kitchingman	F	01FLL	0	5281	195.567	9.68332	2671	( 2671)
SPC_Dataset	3639	144.933	9.68332	2909	1600		13	Unknown	FM_Unk_114	TRUE	FM_Iso_93	0	0	Kitchingman			Kitchingman	F	01F	0	5282	144.933	9.68332	2909	( 2909)
SPC_Dataset	3641	208.883	9.66666	4069			13	Unknown	OUT_Unk_528	TRUE	OUT_Clu_31	0	0	Kitchingman			Kitchingman		01	0	5285	208.883	9.66666	4069	( 4069)
SPC_Dataset	3642	162.95	9.66666	3089			13	Unknown	MI_Unk_6	TRUE	MI_Cha_1	0	0	Kitchingman			Kitchingman		01F	0	5286	162.95	9.66666	3089	( 3089)
SPC_Dataset	3645	183.75	9.63332	4634	2700		13	Unknown	OUT_Unk_347	TRUE	OUT_Iso_351	0	0	Kitchingman			Kitchingman	F	01F	0	5290	183.75	9.63332	4634	( 4634)
SPC_Dataset	3647	133.617	9.63332	4421			13	Unknown	PU_Unk_9	TRUE	PU_Iso_4	0	0	Kitchingman			Kitchingman		01L	0	5293	133.617	9.63332	4421	( 4421)
SPC_Dataset	3648	140.517	9.63332	507			13	Unknown	FM_Unk_1	TRUE	FM_Iso_2	0	0	Kitchingman			Kitchingman		01L	0	5294	140.517	9.63332	507	( 507)
SPC_Dataset	3651	209.267	9.61666	3993			13	Unknown	OUT_Unk_526	TRUE	OUT_Clu_31	0	0	Kitchingman			Kitchingman		01	0	5297	209.267	9.61666	3993	( 3993)
SPC_Dataset	3654	198.433	9.58332	3228			13	Unknown	OUT_Unk_575	TRUE	OUT_Iso_498	0	0	Kitchingman			Kitchingman		01	0	5301	198.433	9.58332	3228	( 3228)
SPC_Dataset	3655	162.967	9.58332	3086	1900		13	Unknown	MI_Unk_7	TRUE	MI_Cha_1	0	0	Kitchingman			Kitchingman	F	01FL	0	5302	162.967	9.58332	3086	( 3086)
SPC_Dataset	3656	134.5	9.58332	2876			13	Unknown	PU_Unk_10	TRUE	PU_Iso_5	0	0	Kitchingman			Kitchingman		01	0	5304	134.5	9.58332	2876	( 2876)
SPC_Dataset	3662	198.147	9.535	1409	2700		13	Unknown	OUT_Unk_574	TRUE	OUT_Iso_497	0	0	Kitchingman			Hillier	F	L01F	L	5310	198.217	9.56666	1409	( 1409)
SPC_Dataset	3664	190.7	9.54999	3111	2400		13	Unknown	OUT_Unk_348	TRUE	OUT_Iso_352	0	0	Kitchingman			Kitchingman	F	01FL	0	5312	190.7	9.54999	3111	( 3111)
SPC_Dataset	3665	195.98	9.54	1354	3400		6	Seamount	OUT_Smt_78	TRUE	OUT_Iso_495	0	0	Kitchingman			seamount catalog	F	501FL	5	5313	196.067	9.54999	1354	( 1354)
SPC_Dataset	3667	199	9.51	1836	4700	Nicholas	6	Seamount	OUT_Smt_64	TRUE	OUT_Clu_38	0	0	Kitchingman			S2004 - ETOPO2	F	104FL	1	5315	199.05	9.53332	1836	Nicholas ( 1836)
SPC_Dataset	3668	133.383	9.53332	4356			13	Unknown	PU_Unk_11	TRUE	PU_Iso_6	0	0	Kitchingman			Kitchingman		01	0	5316	133.383	9.53332	4356	( 4356)
SPC_Dataset	3670	200.7	9.5038	1137	3000		13	Unknown	OUT_Unk_563	TRUE	OUT_Iso_484	0	0	Kitchingman			Seamounts P.Wessel	F	F01L	F	5318	200.767	9.51666	1137	( 1137)
SPC_Dataset	3674	134.783	9.49999	1882			13	Unknown	PU_Unk_12	TRUE	PU_Iso_7	0	0	Kitchingman			Kitchingman		01	0	5323	134.783	9.49999	1882	( 1882)
SPC_Dataset	3675	147.817	9.48332	1973	1900		13	Unknown	FM_Unk_115	TRUE	FM_Iso_94	0	0	Kitchingman			Kitchingman	F	01F	0	5324	147.817	9.48332	1973	( 1973)
SPC_Dataset	3676	135.667	9.48332	2788			13	Unknown	PU_Unk_13	TRUE	PU_Iso_8	0	0	Kitchingman			Kitchingman		01L	0	5326	135.667	9.48332	2788	( 2788)
SPC_Dataset	3677	188.6	9.44999	3560	2200		13	Unknown	OUT_Unk_349	TRUE	OUT_Iso_353	0	0	Kitchingman			Kitchingman	F	01F	0	5328	188.6	9.44999	3560	( 3560)
SPC_Dataset	3679	161.333	9.44999	3092	2200		13	Unknown	MI_Unk_65	TRUE	MI_Iso_111	0	0	Kitchingman			Kitchingman	F	01L	0	5330	161.333	9.44999	3092	( 3092)
SPC_Dataset	3680	136.033	9.44999	2737			13	Unknown	FM_Unk_21	TRUE	FM_Clu_10	0	0	Kitchingman			Kitchingman		01	0	5332	136.033	9.44999	2737	( 2737)
SPC_Dataset	3683	166.133	9.43332	1773	3000		13	Unknown	MI_Unk_14	TRUE	MI_Iso_62	0	0	Kitchingman			Kitchingman	F	01FL	0	5335	166.133	9.43332	1773	( 1773)
SPC_Dataset	3688	199.25	9.38787	3666	3100		13	Unknown	OUT_Unk_577	TRUE	OUT_Clu_38	0	0	Kitchingman			Seamounts P.Wessel	F	F01L	F	5341	199.3	9.38332	3666	( 3666)
SPC_Dataset	3689	162.317	9.38787	2086	2100		13	Unknown	MI_Unk_66	TRUE	MI_Iso_112	0	0	Kitchingman			Seamounts P.Wessel	F	F01L	F	5342	162.367	9.38332	2086	( 2086)
SPC_Dataset	3692	196.869	9.33367	1415	2320	Jacqueline	6	Seamount	OUT_Smt_63	TRUE	OUT_Iso_131	5	0	seamount catalog			seamount catalog	5	501FL	5	5345	196.9	9.36666	1592	Jacqueline ( 1415)
SPC_Dataset	3694	149.033	9.36666	2680	2900		13	Unknown	FM_Unk_116	TRUE	FM_Iso_95	0	0	Kitchingman			Kitchingman	F	01FL	0	5347	149.033	9.36666	2680	( 2680)
SPC_Dataset	3696	136.2	9.36666	2076			13	Unknown	FM_Unk_22	TRUE	FM_Clu_10	0	0	Kitchingman			Kitchingman		01L	0	5349	136.2	9.36666	2076	( 2076)
SPC_Dataset	3699	139.3	9.34999	2007			13	Unknown	FM_Unk_23	TRUE	FM_Cha_5	0	0	Kitchingman			Kitchingman		01	0	5352	139.3	9.34999	2007	( 2007)
SPC_Dataset	3700	201.525	9.26517	1390	2910	Stu	7	Guyot	OUT_Guy_22	TRUE	OUT_Clu_37	5	0	seamount catalog			seamount catalog	5	501FL	5	5353	201.533	9.31666	1435	Stu ( 1390)
SPC_Dataset	3701	170.983	9.31666	2916	3300		13	Unknown	MI_Unk_15	TRUE	MI_Iso_63	0	0	Kitchingman			Kitchingman	F	01F	0	5354	170.983	9.31666	2916	( 2916)
SPC_Dataset	3702	176.667	9.31666	4433			13	Unknown	OUT_Unk_350	TRUE	OUT_Iso_354	0	0	Kitchingman			Kitchingman		01FL	0	5355	176.667	9.31666	4433	( 4433)
SPC_Dataset	3703	160.917	9.267	2563	4000	Randall	6	Seamount	MI_Smt_3	TRUE	MI_Iso_4	0	0	Kitchingman			GEBCO Pacific	F	K01FL	K	5357	160.95	9.29999	2563	Randall ( 2563)
SPC_Dataset	3706	191.7	9.28332	2967	3200		13	Unknown	OUT_Unk_351	TRUE	OUT_Iso_355	0	0	Kitchingman			Kitchingman	F	01FL	0	5362	191.7	9.28332	2967	( 2967)
SPC_Dataset	3707	199.47	9.26883	3195	2085		6	Seamount	OUT_Smt_80	TRUE	OUT_Clu_38	5	0	seamount catalog			seamount catalog	5	501FL	5	5363	199.5	9.28332	2891	( 3195)
SPC_Dataset	3709	192.45	9.26666	3115	2900		13	Unknown	OUT_Unk_352	TRUE	OUT_Iso_356	0	0	Kitchingman			Kitchingman	F	01FL	0	5365	192.45	9.26666	3115	( 3115)
SPC_Dataset	3710	195.183	9.26666	923			13	Unknown	OUT_Unk_353	TRUE	OUT_Clu_10	0	0	Kitchingman			Kitchingman		01FL	0	5366	195.183	9.26666	923	( 923)
SPC_Dataset	3711	134.55	9.26666	1409			13	Unknown	PU_Unk_14	TRUE	PU_Clu_3	0	0	Kitchingman			Kitchingman		01	0	5367	134.55	9.26666	1409	( 1409)
SPC_Dataset	3712	202.3	9.24999	2257			13	Unknown	OUT_Unk_564	TRUE	OUT_Clu_37	0	0	Kitchingman			Kitchingman		01	0	5368	202.3	9.24999	2257	( 2257)
SPC_Dataset	3713	202.533	9.24999	3874	2000		13	Unknown	OUT_Unk_565	TRUE	OUT_Clu_37	0	0	Kitchingman			Kitchingman	F	01FL	0	5369	202.533	9.24999	3874	( 3874)
SPC_Dataset	3715	199.083	9.23332	3899	2000		13	Unknown	OUT_Unk_576	TRUE	OUT_Iso_499	0	0	Kitchingman			Kitchingman	F	01F	0	5372	199.083	9.23332	3899	( 3899)
SPC_Dataset	3716	202	9.2	1369	3400	Carol / Serrano	6	Seamount	OUT_Smt_74	TRUE	OUT_Clu_37	0	0	Kitchingman			seamount catalog	F	5014FL	5	5373	202.05	9.23332	1369	Carol / Serrano ( 1369)
SPC_Dataset	3718	193.133	9.21666	2829	5000		13	Unknown	OUT_Unk_354	TRUE	OUT_Iso_357	0	0	Kitchingman			Kitchingman	F	01F	0	5375	193.133	9.21666	2829	( 2829)
SPC_Dataset	3720	200.267	9.19999	2235	2400		13	Unknown	OUT_Unk_578	TRUE	OUT_Iso_132	0	0	Kitchingman			Kitchingman	F	01F	0	5378	200.267	9.19999	2235	( 2235)
SPC_Dataset	3721	193.6	9.18332	3483	2400		13	Unknown	OUT_Unk_355	TRUE	OUT_Iso_358	0	0	Kitchingman			Kitchingman	F	01FL	0	5379	193.6	9.18332	3483	( 3483)
SPC_Dataset	3722	139.583	9.18332	2547			13	Unknown	FM_Unk_41	TRUE	FM_Cha_5	0	0	Kitchingman			Kitchingman		01	0	5380	139.583	9.18332	2547	( 2547)
SPC_Dataset	3723	195.5	9.13946	1766	2500		13	Unknown	OUT_Unk_573	TRUE	OUT_Iso_494	0	0	Kitchingman			Seamounts P.Wessel	F	F01L	F	5381	195.55	9.16666	1766	( 1766)
SPC_Dataset	3724	139.217	9.16666	2608			13	Unknown	FM_Unk_24	TRUE	FM_Iso_32	0	0	Kitchingman			Kitchingman		01L	0	5382	139.217	9.16666	2608	( 2608)
SPC_Dataset	3725	134.6	9.14999	1717			13	Unknown	PU_Unk_15	TRUE	PU_Clu_3	0	0	Kitchingman			Kitchingman		01L	0	5383	134.6	9.14999	1717	( 1717)
SPC_Dataset	3726	137.633	9.14999	2212			13	Unknown	FM_Unk_25	TRUE	FM_Iso_33	0	0	Kitchingman			Kitchingman		01	0	5384	137.633	9.14999	2212	( 2212)
SPC_Dataset	3730	144.95	9.13332	2869	2800		13	Unknown	FM_Unk_63	TRUE	FM_Iso_50	0	0	Kitchingman			Kitchingman	F	01F	0	5388	144.95	9.13332	2869	( 2869)
SPC_Dataset	3731	148.118	9.143	3	4100		4	Drowned Atoll	FM_Dat_9	TRUE	FM_Iso_12	0	0	Kitchingman			Coral Reef Mapping Project	F	801F	8	5389	148.2	9.13332	3	( 3)
SPC_Dataset	3732	177.45	9.13332	1470	3500		13	Unknown	OUT_Unk_356	TRUE	OUT_Iso_359	0	0	Kitchingman			Kitchingman	F	01F	0	5390	177.45	9.13332	1470	( 1470)
SPC_Dataset	3733	132.967	9.13332	3951			13	Unknown	PU_Unk_16	TRUE	PU_Iso_9	0	0	Kitchingman			Kitchingman		01	0	5391	132.967	9.13332	3951	( 3951)
SPC_Dataset	3736	137.9	9.11666	1449			13	Unknown	FM_Unk_16	TRUE	FM_Cha_1	0	0	Kitchingman			Kitchingman		01	0	5394	137.9	9.11666	1449	( 1449)
SPC_Dataset	3738	188.517	9.09999	3558	2800		13	Unknown	OUT_Unk_357	TRUE	OUT_Iso_360	0	0	Kitchingman			Kitchingman	F	01FL	0	5396	188.517	9.09999	3558	( 3558)
SPC_Dataset	3739	141.383	9.09999	992			13	Unknown	FM_Unk_48	TRUE	FM_Iso_44	0	0	Kitchingman			Kitchingman		01	0	5398	141.383	9.09999	992	( 992)
SPC_Dataset	3741	147.8	9.08332	2436	1900		13	Unknown	FM_Unk_64	TRUE	FM_Iso_51	0	0	Kitchingman			Kitchingman	F	01F	0	5400	147.8	9.08332	2436	( 2436)
SPC_Dataset	3742	135.2	9.08332	2830			13	Unknown	PU_Unk_17	TRUE	PU_Clu_4	0	0	Kitchingman			Kitchingman		01	0	5402	135.2	9.08332	2830	( 2830)
SPC_Dataset	3743	139.867	9.08332	2898			13	Unknown	FM_Unk_42	TRUE	FM_Cha_5	0	0	Kitchingman			Kitchingman		01L	0	5403	139.867	9.08332	2898	( 2898)
SPC_Dataset	3746	183.95	9.06666	4485			13	Unknown	OUT_Unk_358	TRUE	OUT_Iso_361	0	0	Kitchingman			Kitchingman		01FL	0	5406	183.95	9.06666	4485	( 4485)
SPC_Dataset	3747	196.233	9.06666	3252	2800		13	Unknown	PY_Unk_1	TRUE	PY_Iso_8	0	0	Kitchingman			Kitchingman	F	01FL	0	5407	196.233	9.06666	3252	( 3252)
SPC_Dataset	3748	199.083	9.06666	3164	3300		13	Unknown	PY_Unk_2	TRUE	PY_Iso_9	0	0	Kitchingman			Kitchingman	F	01F	0	5408	199.083	9.06666	3164	( 3164)
SPC_Dataset	3750	134.583	9.06666	1621			13	Unknown	PU_Unk_18	TRUE	PU_Clu_3	0	0	Kitchingman			Kitchingman		01L	0	5411	134.583	9.06666	1621	( 1621)
SPC_Dataset	3753	138.533	9.04999	3660	1600		13	Unknown	FM_Unk_26	TRUE	FM_Iso_34	0	0	Kitchingman			Kitchingman	F	01F	0	5414	138.533	9.04999	3660	( 3660)
SPC_Dataset	3755	136.757	9.011	3178			13	Unknown	FM_Unk_206	TRUE	FM_Iso_163	0	0	Kitchingman			S2004 - ETOPO2		10	1	5416	136.817	9.03332	3178	( 3178)
SPC_Dataset	3758	161.733	9.01666	2251	2100		13	Unknown	MI_Unk_67	TRUE	MI_Iso_113	0	0	Kitchingman			Kitchingman	F	01F	0	5419	161.733	9.01666	2251	( 2251)
SPC_Dataset	3760	139.117	8.99999	2894			13	Unknown	FM_Unk_27	TRUE	FM_Iso_35	0	0	Kitchingman			Kitchingman		01	0	5422	139.117	8.99999	2894	( 2894)
SPC_Dataset	3762	134.733	8.98332	2101			13	Unknown	PU_Unk_19	TRUE	PU_Clu_3	0	0	Kitchingman			Kitchingman		01	0	5425	134.733	8.98332	2101	( 2101)
SPC_Dataset	3763	135.1	8.98332	2957			13	Unknown	PU_Unk_20	TRUE	PU_Clu_4	0	0	Kitchingman			Kitchingman		01L	0	5426	135.1	8.98332	2957	( 2957)
SPC_Dataset	3764	140.083	8.96666	2865			13	Unknown	FM_Unk_43	TRUE	FM_Cha_5	0	0	Kitchingman			Kitchingman		01L	0	5427	140.083	8.96666	2865	( 2865)
SPC_Dataset	3765	196.533	8.94999	2517	5700		13	Unknown	PY_Unk_3	TRUE	PY_Clu_2	0	0	Kitchingman			Kitchingman	F	01F	0	5428	196.533	8.94999	2517	( 2517)
SPC_Dataset	3766	162.1	8.94999	1902			13	Unknown	MI_Unk_68	TRUE	MI_Clu_8	0	0	Kitchingman			Kitchingman		01F	0	5429	162.1	8.94999	1902	( 1902)
SPC_Dataset	3767	162.233	8.94999	2017	2600		13	Unknown	MI_Unk_69	TRUE	MI_Clu_8	0	0	Kitchingman			Kitchingman	F	01F	0	5430	162.233	8.94999	2017	( 2017)
SPC_Dataset	3770	136.433	8.94999	1649			13	Unknown	FM_Unk_28	TRUE	FM_Iso_36	0	0	Kitchingman			Kitchingman		01L	0	5434	136.433	8.94999	1649	( 1649)
SPC_Dataset	3772	196.7	8.91666	2122	3400		13	Unknown	PY_Unk_4	TRUE	PY_Clu_2	0	0	Kitchingman			Kitchingman	F	01FL	0	5437	196.7	8.91666	2122	( 2122)
SPC_Dataset	3773	209.7	8.91666	3955			13	Unknown	OUT_Unk_525	TRUE	OUT_Iso_455	0	0	Kitchingman			Kitchingman		01	0	5438	209.7	8.91666	3955	( 3955)
SPC_Dataset	3775	193.683	8.89999	3605	2800		13	Unknown	OUT_Unk_359	TRUE	OUT_Iso_362	0	0	Kitchingman			Kitchingman	F	01F	0	5441	193.683	8.89999	3605	( 3605)
SPC_Dataset	3778	137.817	8.89999	810			13	Unknown	FM_Unk_17	TRUE	FM_Cha_1	0	0	Kitchingman			Kitchingman		01	0	5444	137.817	8.89999	810	( 810)
SPC_Dataset	3779	197.533	8.88332	1617	4800		13	Unknown	PY_Unk_5	TRUE	PY_Clu_3	0	0	Kitchingman			Kitchingman	F	01FL	0	5445	197.533	8.88332	1617	( 1617)
SPC_Dataset	3780	160.967	8.88332	1912	3200		13	Unknown	MI_Unk_2	TRUE	MI_Clu_1	0	0	Kitchingman			Kitchingman	F	014FL	0	5446	160.967	8.88332	1912	( 1912)
SPC_Dataset	3782	134.283	8.86666	1842			13	Unknown	PU_Unk_21	TRUE	PU_Iso_10	0	0	Kitchingman			Kitchingman		01L	0	5448	134.283	8.86666	1842	( 1842)
SPC_Dataset	3785	169.867	8.84999	1548	2700		13	Unknown	MI_Unk_16	TRUE	MI_Iso_64	0	0	Kitchingman			Kitchingman	F	01FL	0	5451	169.867	8.84999	1548	( 1548)
SPC_Dataset	3788	140.833	8.84999	2099			13	Unknown	FM_Unk_49	TRUE	FM_Iso_45	0	0	Kitchingman			Kitchingman		01	0	5454	140.833	8.84999	2099	( 2099)
SPC_Dataset	3789	163.21	8.81	1037	3900	Mij-Lep	6	Seamount	MI_Smt_5	TRUE	MI_Iso_8	I	0	Seamounts Marshall Islands			seamount catalog	F	501IFL	5	5455	163.25	8.83332	1115	Mij-Lep ( 1037)
SPC_Dataset	3790	136.3	8.81666	1994			13	Unknown	FM_Unk_29	TRUE	FM_Iso_37	0	0	Kitchingman			Kitchingman		01	0	5459	136.3	8.81666	1994	( 1994)
SPC_Dataset	3791	196.133	8.78332	2229	3300		13	Unknown	PY_Unk_6	TRUE	PY_Iso_10	0	0	Kitchingman			Kitchingman	F	01FL	0	5460	196.133	8.78332	2229	( 2229)
SPC_Dataset	3792	162.6	8.78332	3336	1900		13	Unknown	MI_Unk_70	TRUE	MI_Iso_114	0	0	Kitchingman			Kitchingman	F	01F	0	5461	162.6	8.78332	3336	( 3336)
SPC_Dataset	3794	150.861	8.77221	3411	2300		13	Unknown	FM_Unk_122	TRUE	FM_Iso_101	0	0	Kitchingman			Kitchingman	F	01F	0	5463	150.861	8.77221	3411	( 3411)
SPC_Dataset	3796	168.8	8.76666	2644	5600		13	Unknown	MI_Unk_77	TRUE	MI_Iso_65	0	0	Kitchingman			Kitchingman	F	01FL	0	5465	168.8	8.76666	2644	( 2644)
SPC_Dataset	3799	210.517	8.715	3856	1422		13	Unknown	OUT_Unk_523	TRUE	OUT_Iso_453	0	0	Kitchingman			Hillier	L	L01	L	5470	210.567	8.74999	3856	( 3856)
SPC_Dataset	3801	136.2	8.74999	2089			13	Unknown	FM_Unk_30	TRUE	FM_Iso_38	0	0	Kitchingman			Kitchingman		01	0	5472	136.2	8.74999	2089	( 2089)
SPC_Dataset	3802	210.214	8.687	3096	2300		13	Unknown	OUT_Unk_524	TRUE	OUT_Iso_454	0	0	Kitchingman			Hillier	F	L01F	L	5474	210.267	8.71666	3096	( 3096)
SPC_Dataset	3804	197.8	8.68332	2402	2100		13	Unknown	PY_Unk_7	TRUE	PY_Clu_3	0	0	Kitchingman			Kitchingman	F	01FL	0	5478	197.8	8.68332	2402	( 2402)
SPC_Dataset	3809	132.367	8.68332	3557			13	Unknown	PU_Unk_22	TRUE	PU_Iso_11	0	0	Kitchingman			Kitchingman		01L	0	5483	132.367	8.68332	3557	( 3557)
SPC_Dataset	3810	138.867	8.68332	1461			13	Unknown	FM_Unk_31	TRUE	FM_Iso_39	0	0	Kitchingman			Kitchingman		01	0	5484	138.867	8.68332	1461	( 1461)
SPC_Dataset	3811	140.8	8.68332	2328			13	Unknown	FM_Unk_50	TRUE	FM_Iso_46	0	0	Kitchingman			Kitchingman		01	0	5485	140.8	8.68332	2328	( 2328)
SPC_Dataset	3813	146.717	8.66666	1963	1900		13	Unknown	FM_Unk_65	TRUE	FM_Iso_52	0	0	Kitchingman			Kitchingman	F	01FL	0	5487	146.717	8.66666	1963	( 1963)
SPC_Dataset	3815	139.317	8.66666	2006			13	Unknown	FM_Unk_32	TRUE	FM_Cha_2	0	0	Kitchingman			Kitchingman		01	0	5489	139.317	8.66666	2006	( 2006)
SPC_Dataset	3816	198.2	8.64999	3794			13	Unknown	PY_Unk_8	TRUE	PY_Clu_3	0	0	Kitchingman			Kitchingman		01L	0	5490	198.2	8.64999	3794	( 3794)
SPC_Dataset	3817	139.833	8.64999	2513			13	Unknown	FM_Unk_33	TRUE	FM_Cha_5	0	0	Kitchingman			Kitchingman		01	0	5492	139.833	8.64999	2513	( 2513)
SPC_Dataset	3819	160.883	8.63332	2790	2800		13	Unknown	MI_Unk_1	TRUE	MI_Clu_1	0	0	Kitchingman			Kitchingman	F	01F	0	5494	160.883	8.63332	2790	( 2790)
SPC_Dataset	3821	198	8.61666	2512			13	Unknown	PY_Unk_9	TRUE	PY_Clu_3	0	0	Kitchingman			Kitchingman		01	0	5496	198	8.61666	2512	( 2512)
SPC_Dataset	3823	133.817	8.61666	2684			13	Unknown	PU_Unk_23	TRUE	PU_Iso_12	0	0	Kitchingman			Kitchingman		01L	0	5498	133.817	8.61666	2684	( 2684)
SPC_Dataset	3826	162.217	8.59999	2846	1900		13	Unknown	MI_Unk_71	TRUE	MI_Iso_115	0	0	Kitchingman			Kitchingman	F	01FL	0	5501	162.217	8.59999	2846	( 2846)
SPC_Dataset	3832	193.733	8.54999	2853	3100		13	Unknown	OUT_Unk_360	TRUE	OUT_Iso_363	0	0	Kitchingman			Kitchingman	F	01FL	0	5508	193.733	8.54999	2853	( 2853)
SPC_Dataset	3834	136.083	8.53332	1799			13	Unknown	FM_Unk_34	TRUE	FM_Clu_11	0	0	Kitchingman			Kitchingman		01	0	5513	136.083	8.53332	1799	( 1799)
SPC_Dataset	3836	141.967	8.51666	1479			13	Unknown	FM_Unk_51	TRUE	FM_Iso_47	0	0	Kitchingman			Kitchingman		01	0	5515	141.967	8.51666	1479	( 1479)
SPC_Dataset	3837	135.433	8.51666	2593			13	Unknown	PU_Unk_24	TRUE	PU_Iso_13	0	0	Kitchingman			Kitchingman		01	0	5520	135.433	8.51666	2593	( 2593)
SPC_Dataset	3840	190.617	8.49999	3625	2600		13	Unknown	OUT_Unk_361	TRUE	OUT_Clu_11	0	0	Kitchingman			Kitchingman	F	01FL	0	5523	190.617	8.49999	3625	( 3625)
SPC_Dataset	3841	162.517	8.49999	3291	2200		13	Unknown	MI_Unk_72	TRUE	MI_Iso_116	0	0	Kitchingman			Kitchingman	F	01FL	0	5524	162.517	8.49999	3291	( 3291)
SPC_Dataset	3842	155.167	8.48332	2967			13	Unknown	FM_Unk_123	TRUE	FM_Iso_102	0	0	Kitchingman			Kitchingman		01FL	0	5525	155.167	8.48332	2967	( 2967)
SPC_Dataset	3843	163.367	8.48332	4091			13	Unknown	MI_Unk_73	TRUE	MI_Iso_117	0	0	Kitchingman			Kitchingman		01	0	5526	163.367	8.48332	4091	( 4091)
SPC_Dataset	3844	135.933	8.48332	1281			13	Unknown	PU_Unk_25	TRUE	PU_Iso_14	0	0	Kitchingman			Kitchingman		01L	0	5528	135.933	8.48332	1281	( 1281)
SPC_Dataset	3845	145.2	8.41081	3	3000	Tarang	4	Drowned Atoll	FM_Dat_2	TRUE	FM_Clu_3	0	0	Kitchingman			Seamounts P.Wessel	F	F0148	F	5529	145.261	8.47221	3	Tarang ( 3)
SPC_Dataset	3848	145.717	8.46666	18	2900		5	Drowned Bank	FM_DrBa_3	TRUE	FM_Clu_4	0	0	Kitchingman			Kitchingman	F	018F	0	5532	145.717	8.46666	18	( 18)
SPC_Dataset	3849	149.55	8.46666	832	3000		13	Unknown	FM_Unk_117	TRUE	FM_Iso_96	0	0	Kitchingman			Kitchingman	F	01F	0	5533	149.55	8.46666	832	( 832)
SPC_Dataset	3850	140.667	8.44999	2276			6	Seamount	FM_Smt_3	TRUE	FM_Cha_5	0	0	Kitchingman			Kitchingman		014L	0	5536	140.667	8.44999	2276	( 2276)
SPC_Dataset	3851	198.493	8.406	3329	1800		13	Unknown	PY_Unk_10	TRUE	PY_Iso_11	0	0	Kitchingman			S2004 - ETOPO2	F	10FL	1	5537	198.55	8.43332	3329	( 3329)
SPC_Dataset	3852	162.817	8.43332	2378	3400		13	Unknown	MI_Unk_74	TRUE	MI_Iso_118	0	0	Kitchingman			Kitchingman	F	01FL	0	5538	162.817	8.43332	2378	( 2378)
SPC_Dataset	3856	161.717	8.39424	1218	3100		13	Unknown	MI_Unk_75	TRUE	MI_Iso_119	0	0	Kitchingman			Seamounts P.Wessel	F	F01	F	5543	161.783	8.39999	1218	( 1218)
SPC_Dataset	3857	131.883	8.39999	3890			13	Unknown	PU_Unk_26	TRUE	PU_Iso_15	0	0	Kitchingman			Kitchingman		01	0	5545	131.883	8.39999	3890	( 3890)
SPC_Dataset	3858	200.167	8.38332	832			13	Unknown	OUT_Unk_579	TRUE	OUT_Clu_39	0	0	Kitchingman			Kitchingman		01	0	5546	200.167	8.38332	832	( 832)
SPC_Dataset	3859	200.667	8.38332	3203	1333		13	Unknown	OUT_Unk_581	TRUE	OUT_Clu_39	0	0	Kitchingman			Kitchingman	L	01L	0	5547	200.667	8.38332	3203	( 3203)
SPC_Dataset	3860	136.233	8.38332	2116			13	Unknown	FM_Unk_35	TRUE	FM_Clu_11	0	0	Kitchingman			Kitchingman		01	0	5550	136.233	8.38332	2116	( 2116)
SPC_Dataset	3861	139.7	8.38332	1192			13	Unknown	FM_Unk_3	TRUE	FM_Cha_2	0	0	Kitchingman			Kitchingman		01	0	5551	139.7	8.38332	1192	( 1192)
SPC_Dataset	3864	195.778	8.30333	890	3305	S.P. Lee	7	Guyot	PY_Guy_1	TRUE	PY_Iso_1	5	0	seamount catalog			seamount catalog	5	501F	5	5554	195.8	8.34999	957	S.P. Lee ( 890)
SPC_Dataset	3867	200.445	8.259	1891	2400		13	Unknown	OUT_Unk_580	TRUE	OUT_Clu_39	0	0	Kitchingman			Hillier	F	L01F	L	5558	200.517	8.33332	1891	( 1891)
SPC_Dataset	3868	160.64	8.31	1387	2800	Litakpooki	6	Seamount	MI_Smt_2	TRUE	MI_Clu_1	I	0	Seamounts Marshall Islands			seamount catalog	F	501IFL	5	5559	160.683	8.33332	1552	Litakpooki ( 1387)
SPC_Dataset	3869	135	8.31666	1859			13	Unknown	PU_Unk_27	TRUE	PU_Clu_5	0	0	Kitchingman			Kitchingman		01	0	5563	135	8.31666	1859	( 1859)
SPC_Dataset	3870	135.167	8.31666	2348			13	Unknown	PU_Unk_28	TRUE	PU_Clu_5	0	0	Kitchingman			Kitchingman		01	0	5564	135.167	8.31666	2348	( 2348)
SPC_Dataset	3871	197.217	8.29999	1439	2900		13	Unknown	PY_Unk_11	TRUE	PY_Iso_12	0	0	Kitchingman			Kitchingman	F	01FL	0	5565	197.217	8.29999	1439	( 1439)
SPC_Dataset	3872	159.883	8.29999	3677	3500		13	Unknown	FM_Unk_157	TRUE	FM_Iso_127	0	0	Kitchingman			Kitchingman	F	01F	0	5566	159.883	8.29999	3677	( 3677)
SPC_Dataset	3873	177.35	8.29999	3889	2500		13	Unknown	OUT_Unk_362	TRUE	OUT_Iso_364	0	0	Kitchingman			Kitchingman	F	01F	0	5567	177.35	8.29999	3889	( 3889)
SPC_Dataset	3874	190.667	8.28332	3953	2400		13	Unknown	OUT_Unk_363	TRUE	OUT_Clu_11	0	0	Kitchingman			Kitchingman	F	01FL	0	5568	190.667	8.28332	3953	( 3953)
SPC_Dataset	3875	145.117	8.26666	3			5	Drowned Bank	FM_DrBa_2	TRUE	FM_Clu_3	0	0	Kitchingman			Kitchingman		018L	0	5569	145.117	8.26666	3	( 3)
SPC_Dataset	3877	199.167	8.24999	3335	1800		13	Unknown	PY_Unk_12	TRUE	PY_Clu_4	0	0	Kitchingman			Kitchingman	F	01F	0	5572	199.167	8.24999	3335	( 3335)
SPC_Dataset	3881	147.425	8.195	40	3300		4	Drowned Atoll	FM_Dat_5	TRUE	FM_Cha_4	8	0	Coral Reef Mapping Project			Coral Reef Mapping Project	F	8018	8	5576	147.483	8.24999	232	( 40)
SPC_Dataset	3882	133.867	8.24999	3034			13	Unknown	PU_Unk_29	TRUE	PU_Iso_16	0	0	Kitchingman			Kitchingman		01	0	5577	133.867	8.24999	3034	( 3034)
SPC_Dataset	3883	199.95	8.23332	336	3100		6	Seamount	PY_Smt_1	TRUE	PY_Iso_2	0	0	Kitchingman			Kitchingman	F	015FK	0	5578	199.95	8.23332	336	( 336)
SPC_Dataset	3888	136.733	8.21666	1463			13	Unknown	FM_Unk_36	TRUE	FM_Iso_40	0	0	Kitchingman			Kitchingman		01	0	5585	136.733	8.21666	1463	( 1463)
SPC_Dataset	3890	145.817	8.19999	23	4600		4	Drowned Atoll	FM_Dat_3	TRUE	FM_Clu_4	0	0	Kitchingman			Kitchingman	F	018F	0	5587	145.817	8.19999	23	( 23)
SPC_Dataset	3891	147.247	8.159	25	2200		4	Drowned Atoll	FM_Dat_4	TRUE	FM_Cha_4	0	0	Kitchingman			Coral Reef Mapping Project	F	801F	8	5588	147.283	8.19999	25	( 25)
SPC_Dataset	3893	169.95	8.19999	2196	4700		13	Unknown	MI_Unk_8	TRUE	MI_Iso_66	0	0	Kitchingman			Kitchingman	F	01F	0	5590	169.95	8.19999	2196	( 2196)
SPC_Dataset	3894	141.033	8.19999	2689			13	Unknown	FM_Unk_44	TRUE	FM_Cha_5	0	0	Kitchingman			Kitchingman		01L	0	5591	141.033	8.19999	2689	( 2689)
SPC_Dataset	3895	135.5	8.18332	2576			13	Unknown	PU_Unk_30	TRUE	PU_Iso_17	0	0	Kitchingman			Kitchingman		01	0	5593	135.5	8.18332	2576	( 2576)
SPC_Dataset	3897	190.7	8.16666	3981	2200		13	Unknown	OUT_Unk_364	TRUE	OUT_Clu_11	0	0	Kitchingman			Kitchingman	F	01FL	0	5595	190.7	8.16666	3981	( 3981)
SPC_Dataset	3898	198.133	8.16666	3286	1900		13	Unknown	PY_Unk_13	TRUE	PY_Iso_13	0	0	Kitchingman			Kitchingman	F	01FL	0	5596	198.133	8.16666	3286	( 3286)
[truncated: 5,742 more rows]
